# Supplementary material for: EukRef: Phylogenetic curation of ribosomal RNA to enhance understanding of eukaryotic diversity and distribution
Source: PLoS Biol. 2018 Sep 17;16(9):e2005849. doi: 10.1371/journal.pbio.2005849 (PMC6160240; doi:10.1371/journal.pbio.2005849)
Supplement: S1 Table — Because not all the databases provide the same number of levels and not all the levels represent the same taxonomic rank, the annotations have been adjusted in order to make each level equivalent from a taxonomic perspective. Green cells represent coincidental annotation in the three databases, orange represents coincidental annotation in two of the three databases, red represents no coincident among databases, and gray represents absence of annotation. OTU, operational taxonomic unit. (XLSX) [file pbio.2005849.s001.xlsx]

## Sheet: Sheet1
	Supergroup	Unranked	Kingdom	Subkingdom	Unranked	Superphylum	Phylum	Subphylum	* PR2 Unranked	Class	Subclass	Order	Suborder	Family	Genus	Species
1		Alveolata								Dinophyceae		Gymnodiniales		Gymnodiniaceae	Lepidodinium	Lepidodinium_viride
	SAR	Alveolata					Dinoflagellata			Dinophyceae	Gymnodiniphycidae			Gymnodinium_clade	Lepidodinium	Lepidodinium_chlorophorum
		Alveolata					Dinophyta			Dinophyceae	Dinophyceae_X	Dinophyceae_XX			Lepidodinium	Lepidodinium_viride
2		Rhizaria								Acantharea	Arthracanthida				Arthracanthida	Arthracanthida_sp
	SAR	Rhizaria					Retaria			Acantharia	Arthracanthida					uncultured_eukaryote
		Rhizaria						Radiolaria		Acantharea	Arthracanthida-Symphyacanthida				Arthracanthida-Symphyacanthida_XX	Arthracanthida-Symphyacanthida_XX_sp
3		Stramenopiles					Bacillariophyta			Coscinodiscophyceae	Chaetocerotophycidae	Leptocylindrales		Leptocylindraceae	Leptocylindrus	Leptocylindrus_danicus
	SAR	Stramenopiles				Ochrophyta	Diatomea	Coscinodiscophytina		Rhizosolenids					Leptocylindrus	Leptocylindrus_danicus
		Stramenopiles				Ochrophyta	Bacillariophyta	Bacillariophyta_X		Radial-centric-basal-Coscinodiscophyceae					Leptocylindrus	Leptocylindrus_aporus
4			Metazoa			Ecdysozoa	Arthropoda	Crustacea		Maxillopoda	Copepoda	Calanoida		Calanidae	Calanus	Calanus_pacificus
	Opisthokonta	Holozoa	Metazoa_(Animalia)	Eumetazoa	Bilateria		Arthropoda	Crustacea		Maxillopoda	Copepoda	Calanoida			uncultured_eukaryote	uncultured_eukaryote
	Opisthokonta		Metazoa				Arthropoda	Crustacea		Maxillopoda					Calanus	Calanus_pacificus
5		Stramenopiles					Bacillariophyta			Coscinodiscophyceae	Thalassiosirophycidae	Thalassiosirales		Thalassiosiraceae	Bacterosira	Bacterosira_bathyomphala
	SAR	Stramenopiles				Ochrophyta	Diatomea	Bacillariophytina		Mediophyceae					Thalassiosira	Bacterosira_sp._CCMP991
		Stramenopiles				Ochrophyta	Bacillariophyta	Bacillariophyta_X		Polar-centric-Mediophyceae					Bacterosira	Bacterosira_bathyomphala
6	environmental_samples															uncultured_eukaryote
	Opisthokonta	Holozoa	Metazoa_(Animalia)	Eumetazoa	Bilateria		Chordata	Tunicata		Appendicularia		Copelata		Oikopleuridae	uncultured_eukaryote	uncultured_eukaryote
	Opisthokonta		Metazoa					Urochordata	Urochordata_X	Appendicularia					Oikopleura	Oikopleura_dioica
7	environmental_samples	uncultured														uncultured_eukaryote
	SAR	Alveolata					Dinoflagellata			Dinophyceae				Gymnodinium_clade	Gymnodinium	uncultured_eukaryote
		Alveolata					Dinophyta			Dinophyceae	Dinophyceae_X	Dinophyceae_XX			Suessiales_X	Suessiales_X_sp
8			Metazoa				Ctenophora				Typhlocoela	Cydippida		Pleurobrachiidae	Pleurobrachia	Pleurobrachia_pileus
	Opisthokonta	Holozoa	Metazoa_(Animalia)	Eumetazoa			Ctenophora				Typhlocoela	Cydippida				Hormiphora_sp
	Opisthokonta		Metazoa				Ctenophora				Ctenophora_X	Ctenophora_XX			Pleurobrachia	Pleurobrachia_pileus
9	environmental_samples															uncultured_eukaryote
										Cryptophyceae		Cryptomonadales				uncultured_eukaryote
	Hacrobia	Cryptophyta								Cryptophyceae	Cryptophyceae_X	Cryptomonadales			Teleaulax	Teleaulax_amphioxeia
10		Alveolata					Ciliophora	Intramacronucleata		Spirotrichea	Choreotrichia		Choreotrichida	Lynnellidae	Lynnella	Lynnella_semiglobulosa
	SAR	Alveolata					Ciliophora	Intramacronucleata		Spirotrichea						uncultured_alveolate
		Alveolata					Ciliophora			Spirotrichea	Choreotrichia			Lynnellidae	Lynnella	Lynnella_semiglobulosa
11	environmental_samples															uncultured_eukaryote
	SAR	Alveolata					Dinoflagellata			Dinophyceae	Incertae_Sedis				Azadinium	uncultured_marine_eukaryote
		Alveolata					Dinophyta			Dinophyceae	Dinophyceae_X	Dinophyceae_XX			Dinophyceae_XXX	Dinophyceae_XXX_sp
12	environmental_samples															uncultured_eukaryote
	SAR	Alveolata					Protalveolata			Syndiniales	Syndiniales_Group_I					uncultured_syndiniales
		Alveolata					Dinophyta			Syndiniales	Dino-Group-I	Dino-Group-I-Clade-1			Dino-Group-I-Clade-1_X	Dino-Group-I-Clade-1_X_sp
13	environmental_samples															uncultured_eukaryote
	Archaeplastida					Chloroplastida	Chlorophyta			Mamiellophyceae		Mamiellales			Bathycoccus	uncultured_marine_picoeukaryote
	Archaeplastida						Chlorophyta			Mamiellophyceae		Mamiellales	Mamiellaceae		Micromonas	Micromonas_Clade-A.ABC.1-2
14			Metazoa			Lophotrochozoa	Annelida			Polychaeta	Palpata	Canalipalpata	Sabellida	Serpulidae	Hydroides	Hydroides_elegans
	Opisthokonta	Holozoa	Metazoa_(Animalia)	Eumetazoa	Bilateria		Annelida			Polychaeta	Palpata		Sabellida			Hydroides_ezoensis
	Opisthokonta		Metazoa				Annelida			Annelida_X	Annelida_XX				Hydroides	Hydroides_elegans
15	environmental_samples															uncultured_eukaryote
	Opisthokonta	Holozoa	Metazoa_(Animalia)	Eumetazoa	Bilateria		Arthropoda	Crustacea		Maxillopoda	Copepoda	Calanoida			uncultured_eukaryote	uncultured_eukaryote
	Opisthokonta		Metazoa				Arthropoda	Crustacea		Maxillopoda					Maxillopoda_X	Maxillopoda_X_sp
16	environmental_samples														uncultured	uncultured_marine
	SAR	Stramenopiles				Ochrophyta	Diatomea	Bacillariophytina		Mediophyceae					Chaetoceros	uncultured_marine_eukaryote
		Stramenopiles				Ochrophyta	Bacillariophyta	Bacillariophyta_X		Polar-centric-Mediophyceae					Chaetoceros	Chaetoceros_muellerii_strain2
17			Metazoa			Ecdysozoa	Arthropoda	Crustacea		Maxillopoda	Copepoda	Calanoida		Paracalanidae	Paracalanus	Paracalanus_parvus
	Opisthokonta	Holozoa	Metazoa_(Animalia)	Eumetazoa	Bilateria		Arthropoda	Crustacea		Maxillopoda	Copepoda	Calanoida			uncultured_eukaryote	uncultured_eukaryote
	Opisthokonta		Metazoa				Arthropoda	Crustacea		Maxillopoda					Paracalanus	Paracalanus_parvus
18			Metazoa				Chaetognatha			Sagittoidea		Aphragmophora	Ctenodontina	Sagittidae	Parasagitta	Parasagitta_friderici
	Opisthokonta	Holozoa	Metazoa_(Animalia)	Eumetazoa	Bilateria		Chaetognatha			Sagittoidea		Aphragmophora				Parasagitta_friderici
	Opisthokonta		Metazoa				Chaetognatha					Aphragmophora	Aphragmophora_X		Krohnitta
19		Alveolata								Dinophyceae		Noctilucales	Noctilucaceae		Noctiluca	Noctiluca_scintillans
	SAR	Alveolata					Dinoflagellata					Noctilucales			Noctiluca	Noctiluca_scintillans
		Alveolata					Dinophyta			Dinophyceae	Dinophyceae_X	Noctilucales			Noctiluca	Noctiluca_scintillans
20	environmental_samples															uncultured_marine
	SAR	Stramenopiles				Ochrophyta	Diatomea	Bacillariophytina		Mediophyceae					Thalassiosira	uncultured_marine_eukaryote
		Stramenopiles				Ochrophyta	Bacillariophyta	Bacillariophyta_X		Polar-centric-Mediophyceae					Skeletonema	Skeletonema_marinoi
