# Supplementary material for: EukRef: Phylogenetic curation of ribosomal RNA to enhance understanding of eukaryotic diversity and distribution
Source: PLoS Biol. 2018 Sep 17;16(9):e2005849. doi: 10.1371/journal.pbio.2005849 (PMC6160240; doi:10.1371/journal.pbio.2005849)
Supplement: S1 Data — (FAS) [file pbio.2005849.s002.fas]

>KC542935.1
--aacctggttgatcctgccagtagtgatatgcttgtctcaaagattaagccatgcatgt
gtaag-tgt-aagctgatt-aatagtg-ggactgcg-aatggctcattaaaacagtgata
gttta-tttgatggatttctagatggataaccgtagtaattctagagctaatacatgcgc
a----------------------gtgtgtattagatatcgcccc---------------t
gtgggaaaaacaatacac--ccataccgt-gtcgggagatacggtgcatcat-tcaagtt
tctgccctatcagctttcgatggtagtgtattggactaccatggcagtgacgggtaacgg
agaattagggttcgattccggagagggagcctgagagacggctaccacatctaaggaagg
cagcaggcgcgcaaattacccaatcctaattcagggaggtagtgacaagaaataacaaca
a-cgggctt-tgtctcgttgattggaatgagcacaatgtaaaagtcttagcaaggaccca
ctggagggcaagtctggtgccagcagccgcggtaattccagctccagtagcgtatattaa
agttgttgcagttaaaaagctcgtagttggacttgcactccttt----------------
----------------tggagcagccta-gcaactccgcatgtccttaattggatggcgg
agacctgcgggccctttaccttgagaaaattagagtgtttaaggcaggccac-gcctgaa
tactacagctgggaataatgcatcacgactgtct-------------tggcga-ggc-ag
ctctacacttttaataggaacggttgggggcattcgtactcagcagtcagaggtgaaatt
cttggatttgctgaagacggactagtgcgaaagcatttgccaaggatgttttcattaatc
aagaacgaaagtt-aagggatcaaagacgatcagataccgtcctagtcttaaccataaac
gatgccgactagggattgg-ccagaccgaac--aaatctg-gtcagcacctt-acgagaa
atc-aaagtctttgggttctggggggagtatggt-cgcaagactgaaactt-a-aaggaa
ttgacggaa-gggcaccacaag-gagtggagcttgcggcttaatttgactcaacacgggg
aaa-cttaccaggtccagacatagtcaggattgacagattgagagctctttcttgatcct
atgggtggtggtgcatggccgttcttagttggtggagtgatctgtctggttaattccgat
aacgaacgagacctcaacctgctaaatagttcta-ctc----------gggtacaacttc
ttagagggacttcca-a-ggttacttg--gaggaagtgtgaggcaataacaggtctgtga
tgcccttagatgtcctgggccgcacgcgtgctacactgacgcaggcatcgag--ttcctt
gactgaaaagtctaggcaacctccaaactgcgtcgtagttgggattgacccttgcaattc
ttggtcatgaaccaggaattcctagtaagcgcaagtcatcagcttgcactgattaagtcc
ctgccctttgtacacaccgcccgtcgctcctaccgattccgagtgatgaggtgaatttct
cgg-actc---------------tgaaagttaagtgaaccttatcacttagaggaaggag
aagtcgtaacaaggtatccgtaggtgaacctgcagaaggatca-----------------
------------------------------------------------------------
------------------------------------------------------------
------------------------------------------------------------
------------------------------------------------------------
------------------------------------------
>KJ609036.1
-------------------cagtagtgatatgcttgtctcaaagattaagccatgcatgt
gtaag-tgt-aagctgatt-aatagtg-ggactgcg-aatggctcattaaaacagtgata
gttta-tttgatggatttgtagatggataaccgtagtaattctagagctaatacatgata
a----------------------gtgtgtattagatatcgcccc---------------t
gtgggaacaacaatacac--ccataccgt-atcgggagatacggtgcatcat-tcaagtt
tctgccctatcagctttcgatggtagtgtattggactaccatggcagtgacgggtaacgg
agaattagggttcgattccggagagggagcctgagagacggctaccacatctaaggaagg
cagcaggcgcgcaaattacccaatcctaatttagggaggtagtgacaagaaataacaaca
a-cgggctt-tgtctcgttgattggaatgagcacaatgtaaaagtcttagcaaggaccca
ctggagggcaagtctggtgccagcagccgcggtaattccagctccagtagcgtatattaa
agttgttgcagttaaaaagctcgtagttggacttgcactccttt----------------
----------------tggagcagccta-gcaactctacatgtccttaattggatggtgg
agacctgcgggccctttaccttgagaaaattagagtgtttaaggcaggccac-gcctgaa
tactacagctgggaataatgcatcacgactgtct-------------tggcga-ggc-ag
ctctacacttttaataggaacggttgggggcattcgtactcagcagtcagaggtgaaatt
cttggatttgctgaagacggactagtgcgaaagcatttgccaaggatgttttcattaatc
aagaacgaaagtt-aagggatcaaagacgatcagataccgtcctagtcttaaccataaac
gatgccgactagggattgg-ccagaacgtac--aaatttg-gtcagcacctt-acgagaa
atc-aaagtctttgggttctggggggagtatggt-cgcaagactgaaactt-a-aaggaa
ttgacggaa-gggcaccacaag-gagtggagcttgcggcttaatttgactcaacacgggg
aaa-cttaccaggtccagacatagtcaggattgacagattgagagctctttcttgatcct
atgggtggtggtgcatggccgttcttagttggtggagtgatctgtctggttaattccgat
aacgaacgagacctcaacctgctaaatagttcta-ctt----------gggtacaacttc
ttagagggacttcca-a-ggctacttg--gaggaagtgtgaggcaataacaggtctgtga
tgcccttagatgtcctgggccgcacgcgtgctacactgacgcaggcatcgag--ttcctt
gactgaaaagtctaggcaacctccaaactgcgtcgtagttgggattgacccttgcaattc
ttggtcatgaaccaggaattcctagtaagcgcaagtcatcagcttgcactgattaagtcc
ctgccctttgtacacaccgcccgtcgctcctaccgatttcgagtgatgaggtgaatttct
cgg-actt---------------tggaagttaagtgaacct-------------------
------------------------------------------------------------
------------------------------------------------------------
------------------------------------------------------------
------------------------------------------------------------
------------------------------------------------------------
------------------------------------------
>KJ609035.1
-------------------cagtagtgatatgcttgtctcaaagattaagccatgcatgt
gtaag-tgt-aagctgatt-aatagtg-ggactgcg-aatggctcattaaaacagtgata
gttta-tttgatggat-ttcagatggataaccgtagtaattctagagctaatacatgcca
a----------------------gtgtttattagatatcgcccc---------------t
gtgggaacaacgataaac--ccataccat-atcgggagatatggtgcatcat-tcaagtt
tctgccctatcagctttcgatggtagtgtattggactaccatggcagtgacgggtaacgg
agaattagggttcgattccggagagggagcctgagagacggctaccacatctaaggaagg
cagcaggcgcgcaaattacccaatcctaattcagggaggtagtgacaagaaataacaaca
a-cgggctt-tgtctcgttgattggaatgagcacaatgtaaaagtcttagctaggaccca
ctggagggcaagtctggtgccagcagccgcggtaattccagctccagtagcgtatattaa
agttgttgcagttaaaaagctcgtagttggacttgcactccctc----------------
----------------gggagcagccta-gcaactcggcatgtccttaactggatggccg
agacctgcgggccctttaccttgagaaaactagagtgtttaaggcaggccac-gcccgaa
tactacagctgggaataatgcatcacgactgtct-------------tggcga-ggc-ag
ctctacacttttaataggaacagttgggggcattcgtactcagcagtcagaggtgaaatt
cttggatttgctgaagacggactagtgcgaaagcatttgccaaggatgttttcattaatc
aagaacgaaagtt-aagggatcaaagacgatcagataccgtcctagtcttaaccataaac
gatgccgactagggattgg-gaggaccgttc--aaatcct-gtcagcacctt-acgagaa
atc-aaagtctttgggttctggggggagtatggt-cgcaagactgaaactt-a-aaggaa
ttgacggaa-gggcaccacaag-gagtggagcctgcggcttaatttgactcaacacgggg
aaa-cttaccaggtccagacatagtcaggattgacagattgagagctctttcttgatcct
atgggtggtggtgcatggccgttcttagttggtggagtgatctgtctggttaattccgat
aacgaacgagacctcaacctgctaaatagttcta-ccctcc----gcagggtacaacttc
ttagagggacttcca-a-ggctacttg--gaggaagtgtgaggcaataacaggtctgtga
tgcccttagatgtcctgggccgcacgcgcgctacactgacgcaggcatcgag--ttcctt
ggctgacaagcctaggcaacctccaaactgcgtcgtagttgggattgacccttgcaattc
ttggtcatgaaccaggaattcctagtaagcgcaagtcatcagcttgcactgattaagtcc
ctgccctttgtacacaccgcccgtcgctcctaccgattccgagtgatgaggtgaatttct
cgg-acgc---------------tggaagttaagtgaaccttatcact------------
------------------------------------------------------------
------------------------------------------------------------
------------------------------------------------------------
------------------------------------------------------------
------------------------------------------------------------
------------------------------------------
>L31520.1
----------------------nagtgatatgcttgtctcaaagattaagccatgcatgt
gtaag-tgt-aagctgatt-aatagtg-ggactgcg-aatggctcattaaaacagtgata
gttta-tttgatgga--ttttgatggataaccgtagtaattctagagctaatacatgctt
c----------------------gtgtctattagatatcgccc----------------t
gtgggaataacagtagag--acataccgt-gtcgggagatgcggtgcatcatctcaagtt
tctgccctatcagctttcgatggtagtgtattggactaccatggcnntgacgggtaacgg
agaattagggttcgattccggagagggagcctgagagacggctaccacatctaaggaagg
cagcaggcgcgcaaattacccaatccgaacttcgggaggtagtgacaagaaataacaaca
a-cgggctt-tgtctcgttgattggaatgagcacaatgtaaaagtcttagctaggaccca
ctggagggcaagtctggtgccagcagccgcggtaattccagctccagtagcgtatattaa
agttgttgcagttaaaaagctcgtagttggacttccactccttc----------------
----------------gggagcagcctg-gcaactctgcatgtcgttaacgcgatggcag
agacctgcgggccctttaccttgagaaaactagagtgtttaaggcaggcagc-gcctgga
tactacagctgggaataat-catcacgactgtct-------------tggcga-ggc-ag
ctctacacttttaataggaacagttgggggcattcgtactcagcagtcagaggtgaaatt
cttggatttgctgaagacggactagtgcgaaagcatttgccaaggatgttttcattaatc
aagaacgaaagtt-aagggatcaaagacgatcagataccgtcctagtcttaaccataaac
gatgccgactagngattgg-gaggaccgcac--aaatcct-ctcagcacctt-ccgagaa
atc-aaagtctttgggttctggggggagtatggt-cgcaagactgaaactt-a-aaggaa
ttgacggaa-gggcaccacaag-gagtggnnnntgcggcttaatttgactcaacacgggg
aaa-cttaccaggtccagacatagtcaggattgacagattgagagctctttcttgatcct
atgggtggtggtgcatggccgttcctagttggtggagtgatctgtctggttaattccgat
aacgaacgagacctcaacctgctaaatagttctg-ctctct----tcaggacacaacttc
ttagagggacttcca-a-ggttacttg--gaggaagtgtgaggcaataacaggtctgtga
tgcccttagatgtcctgggccgcacgcgcgctacactgacgcaggcaacgag--ttcctt
gtctgacaagactaggcaacctccaaaccgcgtcgtagttgggattgacccttgcaattc
ttggtcatgaaccaggaattcctagtaagcgcaagtcatcagcttgcactgattaagtcc
ctgccctttgtacacaccgcccgtcgctcctaccgattccgagcgatgaggtgaatttct
cgg-acac---------------tggaagttaagtgaaccttatcacttagaggaaggag
aagtcgtaacaaggtatccgt---------------------------------------
------------------------------------------------------------
------------------------------------------------------------
------------------------------------------------------------
------------------------------------------------------------
------------------------------------------
>JF800908.1
------------------------------------------------------------
--------------------------g-aaactgcgaaatggctcattaaaacagtcata
gttta-tttgatggtgtgttagatggataaccgtagtaattctagagctaatacatgcga
a----------------------gtgtttattagatatcgtccc---------------t
gtccgaataacagtaaat--aaacaccac-atcgggagatgtggcgcctcat-tcaagtt
tctgccctatcagctttcgatggtagtgta-tggactaccatggcagtgacgggtgacgg
agaattagggttcgattccggagagggagcctgagagacggctaccacatctaaggaagg
cagcaggcgcgcaaattacccaatcctaattgagggaggtagtgacaagaaataacaaca
c-cgggctt-tgtctcggtgattggaatgagcacaatgtaaaagtcttagctaggaccca
ctggagggcaagtctggtgccagcagccgcggtaattccagctccagtagcgtatattaa
agttgttgcagttaaaaagctcgtagttggacgtctccgctccttgcctcacggc-----
-----------tcggggggatccgcctt-gcaactctgcttgtccttgaccggatggcag
aatcttgcgggcactttaccttgaggaaactagagtgtttaaggcaggccac-gcctgaa
taccacagctgggaataatgca-caggactgtct-------------tggcga-ggc-ag
ctccgtagggttaatagggacagttgggggcattcgtactcagcagtcagaggtgaaatt
cttggatttgctgaagacggactagtgcgaaagcatttgccaaggatgttttcattaatc
aagaacgaaagtt-aagggatccaagacgatcagataccgtcctagtcttaaccataaac
gatgccgactagggattgg-gaggaacgaac--acatcct-ctcagcacctt-acgagaa
atc-aaagtctttgggttctggggggagtatggt-cgcaagactgaaactt-a-aaggaa
ttgacggaa-gggcaccacaag-gagtggagcctgcggcttaatttgactcaacacgggg
aaa-cttaccaggtccagacatagtgaggattgacagattgagagctctttcttgatcct
atgggtggtggtgcatggccgttcctagttggtggagtgatctgtctggttaattccgat
aacgaacgagacctcaacctgctaaatagttccg-tcctct---ctcagggcgacacttc
ttagagggacttcca-a-ggcgacttg--gaggaagtgtgaggcaataacaggtctgtga
tgcccttagatgtcctgggccgcacgcgcgctacactgacgcaggcatcgag--ttcctt
ggctgacaagcctaggcaaccttaaaactgcgtcgtagttgggattgacccttgcaattc
ttggtcatgaaccaggaattcctagtaagcgcaagtcatcagcttgcactgattaagtcc
ctgccctttgtacacaccgcccgtcgctcctaccgattccgagtgatcaggtgaacctct
cgg-accca--------------cggaagttaagtgaaccttatcacttagaggaaggag
aagtcgtaacaaggtatccgtaggtgaacctgcggatggatca-----------------
------------------------------------------------------------
------------------------------------------------------------
------------------------------------------------------------
------------------------------------------------------------
------------------------------------------
>AM946031.1
----------------------tagtcatatgcttgtctcaaagactaagccatgcatgt
gtaag-tgt-aagc-attt-actcgtg-ggactgcg-aatggctcattaaaacagtgata
gttta-tttgatggtgtgttagatggataaccgtagtaattctagagctaatacatgcaa
g----------------------atgtttattagatatcgtccg---------------t
gtgggaattataatacac--gaggaccat-gctgggaagcatggcaggtcat-tcaagtt
tctgccctatcagctttcgatggtagtgtattggactaccatggcagtgacgggtaacgg
agaattagggttcgattccggagagggagcctgagagacggctaccacatctaaggaagg
cagcaggcgcgcaaattacccaatcctgactgagggaggtagtgacaagaaataacgaca
c-cgggctt-tgtctcggtgattggaatgagcacaacgtaaaagcgttagcgaggaccca
ctggagggcaagtctggtgccagcagccgcggtaattccagctccagtagcgtatattaa
agttgttgcagttaaaaagctcgtagttggacgtctctcttttatgatgtaaaag-----
--------tcatatgagggatctgcctg-gcagcatcatacgtacttaagtggacgatga
tgaaatgcgggccctttaccttgaggaaactagagtgtttaaggcaggctcctgcctgaa
taccgcagctgggaataatgctcgtggttagtct-------------tggcga-gac-ta
tctactatctttaatagggacagttgggggcattggtactcagtagtcagaggtgaaatt
cttggatttactgaagaccaactactgcgaaagcatttgccaaggatgttttcattaatc
aagaacgaaagtt-aagggatccaagacgatcagataccgtcctagtcttaaccataaac
tatgccgactagggatcgg-ggagaccgtat--aaatctc-ctcggcacctt-ccgagaa
atc-aaagtctttgggttctggggggagtatggt-cgcaagactgaaactt-a-aaggaa
ttgacggaa-gggcaccacaag-gagtggagcctgcggcttaatttgactcaacacgggg
aaa-cttaccaggtccagacatagtaaggattgacagattgagagctctttcttgattct
atgggtggtggtgcatggccgttcttagttggtggagtgatctgtctggttaattccgat
aacgaacgagacctcaacctgctaaatagactct-ttctatc--cgaggaagttgtcttc
ttagagggacttcca-gcttttagttg--gaggaagtgtgaggcaataacaggtctgtga
tgcccttagatgtcctgggccgcacgcgcgctacactgacgcagccaatgag--ttccta
agtatagctactccggcaacctcgtaactgcgtcgtagttgggattgacccttgcaattc
ttggtcatcaactaggaattcctagtaagcgcaagtcatcagcttgcactgattaagtcc
ctgccctttgtacacaccgcccgtcgctcctaccgatttcgagtgatcaggtgaacctct
cgg-accaa-------------tgggaagttaagtgaaccttatcacttagaggaaggag
aagtcgtaacaaggtatccgtaggt-----------------------------------
------------------------------------------------------------
------------------------------------------------------------
------------------------------------------------------------
------------------------------------------------------------
------------------------------------------
>JQ768407.1
------------------------------------------------------------
--------------------------g-aaactgcg-aatggctcattaaaacagtgata
gttta-tttgatggtgtgttagatggataaccgtagtaattctagagctaatacatgcta
g----------------------gtgtttattagatatcgtcca---------------t
gtgggaattacaatacac--gaggaccac-ttcgggagaggtggcaggtcat-tcaagtt
tctgccctatcagctttcgatggtagtgtattggactaccatggcagtgacgggtaacgg
agaattagggttcgattccggagagggagcctgagagacggctaccacatctaaggaagg
cagcaggcgcgcaaattacccaatcctaactgagggaggtagtgacaagaaataacaaca
c-cgggctt-tgtctcggtgattggaatgagcacaatgtaaaagcgttagcgaggaccca
ctggagggcaagtctggtgccagcagccgcggtaattccagctccagtagcgtatattaa
agttgttgcagttaaaaagctcgtagttggacgtctctctctcaaatacgcgagt-----
--------atttgtgggggatctgcctg-gcagctctgcacgtacttaagtggacgacag
agagatgcgggccgtttaccttgaggaaactagagtgtttaaggcaggctgctgcctgaa
taccgcagctgggaataatgcgccggaatagtct-------------tggcga-gac-ta
tcctacatgtttaatagggacagttgggggcattggtactcagcagtcagaggtgaaatt
cttggatttgctgaagaccaactactgcgaaagcatttgccaaggatgttttcattaatc
aagaacgaaagtt-aagggatccaagacgatcagataccgtcctagtcttaaccataaac
tatgccgactagggattgg-ggagaacggac--agatctc-ctcagcacctt-ccgagaa
atc-aaagtctttgggttctggggggagtatggt-cgcaagactgaaactt-a-aaggaa
ttgacggaa-gggcaccacaag-gagtggagcctgcggcttaatttgactcaacacgggg
aaa-cttaccaggtccagacatagtaaggattgacagattgagagctctttcttgatcct
atggttggtggtgcatggccgttcttagttggtggagtgatctgtctggttaattccgat
aacgaacgagacctcaacctgctaaataggctct-ttctat---tgaggaagcagtcttc
ttagagggacttcca-gcctttagttg--gaggaagtgtgaggcaataacaggtctgtga
tgcccttagatgtcctgggccgcacgcgcgctacactgacgcagccaatgag--ttccta
ggtattgctactacggcaacctcgcaactgcgtcgtagttgggattgacccttgcaattc
ttggtcatgaaccaggaattcctagtaagcgcaagtcatcagcttgcactgattaagtcc
ctgccctttgtacacaccgcccgtcgctcctaccgatttcgagtgatcaggtgaacctct
cgg-accat-------------tggaaagttaagtgaaccttatcacttagaggaaggag
aagtcgtaacaaggtatccgtaggtgaacctgcagaaggatca-----------------
------------------------------------------------------------
------------------------------------------------------------
------------------------------------------------------------
------------------------------------------------------------
------------------------------------------
>FJ467506.1
--aacctggttgatcctgccagtagtgatatgcttgtctcaaagattaagccatgcatgt
gtaag-tgt-aagc-aatt-aatagcg-ggactgcg-aatggctcattaaaacagttata
gttta-tttgatggtgtgctagatggataaccgtagtaattctagagctaatacatgcaa
a----------------------ctgtttattagatatcgtcc----------------t
ttgggaattacagtacat--gacgacctc-gtcgggagacgaggcgcctcat-tcaagtt
tctgccctatcagctttcgatggtagtgtattggactaccatggcagtgacgggtgacgg
agaattagggttcgattccggagagggagcctgagagacggctaccacatctaaggaagg
cagcaggcgcgcaaattacccaatcctgactcagggaggtagtgacaagaaataacaaca
c-cgggctt-cgtctcggtgattggaatgagcacaatgcaaaagcgttagcgaggaccca
ctggagggcaagtctggtgccagcagccgcggtaattccagctccagtagcgtatattaa
agttgttgcagttaaaaagctcgtagttggacgtctctccttagccaagcgccag-----
-------tttggcctggagatctgccta-gcagctccattcggcgttcactcgtcggtgg
gttcatgcgggcactttaccttgaggaaactagagtgtttaaggcaggcctctgcctgga
tactgcagctgggaataatgcggtcggaatgtct-------------tggcga-gac-gt
ttcgaattcattaatagggacagttgggggcattcgtactcagcagtcagaggtgaaatt
cttggatttgctgaagacggactagtgcgaaagcatttgccaaggatgttttcattaatc
aagaacgaaagtt-aagggatccaagacgatcagataccgtcctagtcttaaccataaac
gatgccgactagggattgg-gaggaacgcac--acatcct-ctcagcacctt-ccgagaa
atc-aaagtctttgggttctggggggagtatggt-cgcaagactgaaactt-a-aaggaa
ttgacggaa-gggcaccacaag-gagtggagcctgcggcttaatttgactcaacacgggg
aaa-cttaccaggtccagacatagcgaggattgacagattgagagctctttcttgatcct
atgggtggtggtgcatggccgttcctagttggtggagtgatctgtctggttaattccgat
aacgaacgagacctcaacctgctaactagaccac-aataactcgtttatcagtggccttc
ttagagggacttcaa-t-aactaattgttgaggaagtgtgaggcaataacaggtctgtga
tgcccttagatgtcctgggccgcacgcgcgctacactgatgcaggcagacag--ttcctt
agctgaagagttcaggcaacctgcaaactgcatcgtagtggggattgacccttgcaattc
ttggtcatcaaccaggaattcctagtaagcgcaagtcatcagcttgcactgattaagtcc
ctgccctttgtacacaccgcccgtcgctcctaccgattccgagtgatcaggtgaacctct
cgg-actac--------------tggaagttaagtaaaccttatcacttagaggaaggag
aagtcgtaacaaggtatccgtaggtgaacctgcagaaggatcagaacctggttgatcctg
ccagtaacc---------------------------------------------------
------------------------------------------------------------
--------------------------tggttgatcctg----------------------
------------------------------------------------------------
---------------ccagtaggtgaacctgcagaaggatca
>AY187924.1
-----------------------agtgatatgcttgtctcaaagactaagccatgcatgt
gtaag-tat-aagcggatg--agagtg-agactgcg-aatggctcattacaacagtgata
gttta-tttgatggt-ggttagatggataactgtggtaattctagagctaatacatgcga
t-------gc--------gtctattagttgttggagcagcagtagaga------------
--------------------gcggactat-gtcgggagacatagtagttcat-tgaagtt
tctggcctatcagc--tggacggtagtgtattggactaccgaggcagtgacgggtgacgg
ggaattagggttcgattccggagagggagcctgagagacggctaccacatctaaggaagg
cagcaggcgcgcaaattacccaatcctgactaagggaggtagtgacaagaaataacaaga
c-tgagctt---gctcagtgattggaatgagcacaatgtaaaagcgttgtcgaggaccca
ctggagggcaagtctggtgccagcagccgcggtaattccagctccagtagcgtatattaa
agttgttgcagttaaaaagctcgtagttggagtatggccagt------------------
-----------------------------gtaacagcccttggcattgagttgtctgggt
tgtgaa-ggggcgttttaccttgaggaaactagagtgttcaaggcaggt----gcttgaa
ta-cattgctggggataat-----------------------------------------
------rtggttaatagggacagttgggggcattggtactcagcagtcagaggtgaaatt
cttggatttgctgaagacccactaatgcgaaagcatttgccaaggatgttttcattaatc
aagaacgaaagtt-aagggatcaaagacgatcagataccgtcctagtcttaaccataaac
tatgccgactagatatcag-agagacagtc---acatctc-tttggcatctt--agcgaa
agc-aaagtcattgggttctggggggagtatggt-cgcaagactgaaactt-a-aaggaa
ttgacggaa-gggcaccacaag-gagtggagcctgcggcttaatttgactcaacacgggg
aaa-cttaccaggtccagacatagctaggattgacagattgagagctctttcttgatcct
atgggtggtggtgcatggccgttcctagttggtggagtgatctgtctggttaattccgat
aacgaacgagacctcagcctactaactagccact-gtagta---caactatagtcgcttc
ttagagggaccacat---actgactat--gaggaag--tgaggcaataacaggtctgtga
tgcccttagatgtcctgggccgcacgcgcgctacactgacgcaaccactaag--tgtctg
a------acactcaggcaacctccaaattgcgtcgtagttgggattgagccttgcaattc
ttgctcatgaaccaggaattcctagtaagcgtgagtcatcagctcacactgattaagtcc
ctgccctttgtacacaccgcccgtcgctcctaccgattccgggtgatcaggtgaactccc
tac-------------------------aaagagtaaaccgattcacctagaggaaggag
aagtcgtaacaaggtatcc-----------------------------------------
------------------------------------------------------------
------------------------------------------------------------
------------------------------------------------------------
------------------------------------------------------------
------------------------------------------
>FJ998026.1
--aacctggttgatcctgccagtagtcatatgcttgtcttaaagattaagccatgcatgt
ctaag-tat-aagcttgta-tacggtg-agactgcg-aatggctcattaaaacagttata
gtttc-tttgctgaacgtgtatatggataaccgtagcaattctagagctaatacatgctg
gttgcgttgctct--gcagcgtagtatttattagataaaacgccattggcgcga-gccat
ggaggactcatagtaacttgtcggacttt---------tcgaagtgaagcat-tcaagtt
tctgccctatcagctttcgatggtagtgtattggactaccatggcgatgacgggtaacgg
agaattagggttcgattccggagagggagcctgagaaacggctaccacatctaaggaagg
cagcaggcgcgcaaattacccaatcctaactcagggaggtagtgacaagaaataacaact
c-ggggcta-tgtctc-gagattggaatgagaacaatgtaaaagccttagcgaggaccca
ctggagggcaagtctggtgccagcagccgcggtaattccagctccagtagcgtatattaa
agttgttgcagttaaaaagctcgtagttgaacttctgtggcgtggctgc--gcgt-agaa
atgcgtgcggcctggccacatcctcctgaggagctc--gctctcattcacttgtggg-cg
agtgtt-caggtactttaccttgagaaaattagagtgttccaggcaggcg-cagcctgaa
tagtgcagcatggaataatgcaagaggacttagc-tccagttgttggtg-tat-ggc-gc
tgagtaatgattaacagggatagttgggggcattcgtatttaattgtcagaggtgaaatt
cttggatttattaaagacgaacctgtgcgaaagcatttgccaaggatgttttcattaatc
aagaacgaaagtt-aagggatcaaagacgatcagataccgtcgtagtcttaaccataaac
tatgccgactagagattgg-aggtgcaactccaagactcc-tccagcatctt-acgagaa
atc-aaagtctttgggttctggggggagtatggt-cgcaagactgaaactt-a-aaggaa
ttgacggaa-gggcaccaccag-gagtggagcctgcggcttaatttgactcaacacgggg
aaa-cttaccaggtccagacatgggaaggattgacagtttgatagtgctttcttgattct
atgggtggtggtgcatggccgttcttagttggtggagtgatttgtctggttaattccgat
aacgaacgagacctcagcctgctaactagttgct-gcttct---ccaagcagtggacttc
ttagagggacttcgg-g-ggctactcc--gaggaagtttgaggcaataacaggtccgtga
tgcccttagatgtcctgggccgcacgcgcgctacactgatgcaggcagtaag--ctccgc
agcagacatgctccggaaacctccaaactgcatcgtgatggggattgacccttggaatta
ttggtcatcaacgaggaattcctagtaaacgcaagtcatcagcttgcattgattacgtcc
ctgccctttgtacacaccgcccgtcgctcctaccgattccgagtgatgaggtgaaccctc
cgg-actggctc------gcgctgggaagttgagtaaaccttatcacttagaggaaggag
aagtcgtaacaaggtatctgtaggtgaacctgcagaaggatca-----------------
------------------------------------------------------------
------------------------------------------------------------
------------------------------------------------------------
------------------------------------------------------------
------------------------------------------
>FN826896.1
------------------------------------------------------------
------------------------------------------------------------
------------------------------------------------------------
------------------------------------------------------------
------------------------------------------------------------
--------------------tggtagtgtattggactaccatggcgatgacggataacgg
agaattaggtttcgatt-cggagagggagcctgagaaatggctatcacatctaaggaagg
cagcaggcgcgcaaattacccaatcctaattcagggaggtagtgacaagaaataacagct
c-ggggcta-tgtctc-gagattggaatgagaacaatgcaaaagccttaacgaggaccca
ctggagggcaagtctggtgccagcagccgcggtaattccagctccagtagcgtatattaa
tgttgttgcagttaaaaagctcgtagttgaacttctgtggcatggctgc--gcgc-ggca
acgtgcgcggcctggccacatcctcccgaggagctc--gctctcattcacttgtggg-cg
agtgtt-caggtactttaccttgagaaaattagagtgttccaggcaggcg-cagcctgaa
tagtgcagcatggaataatgcaagaggacttagc-ttcagttgttggtg-tat-ggc-gc
tgagtaatggttaacagggatagttggaggcattcatatttaattgtcagaggcgaaatt
cttggatttattaaagacgaacctgtgcgaaagcatttgccaaggatgttttcattaatc
aagaacgaaagtt-aggggatcaaagacgatcaga-------------------------
------------------------------------------------------------
------------------------------------------------------------
------------------------------------------------------------
------------------------------------------------------------
------------------------------------------------------------
------------------------------------------------------------
------------------------------------------------------------
------------------------------------------------------------
------------------------------------------------------------
------------------------------------------------------------
------------------------------------------------------------
------------------------------------------------------------
------------------------------------------------------------
------------------------------------------------------------
------------------------------------------------------------
------------------------------------------------------------
------------------------------------------------------------
------------------------------------------
>FN826838.1
------------------------------------------------------------
------------------------------------------------------------
------------------------------------------------------------
------------------------------------------------------------
------------------------------------------------------------
--------------------tggtagtgtattggacaaccatggcgatgacgggtaacgg
agaattagggttcgattccggagagggagcctaagaaatggctaccacatctaaggaagg
cagcaggcgcgcaaactacccaatcctaattcagggaggtagtgacaagaaataacaact
c-ggggcta-tgtctc-gagattggaatgagaacaatgcaaaagccttaacgaggaccca
ctgaagggcaagtctggtgtcagcagccgcggtaatttcagct-cagtagcgtatattaa
agttgttgcagttaaaaagctcgtagttgaacttctgtggcgtggctgc--atgc-ggca
atgtgcgcggcctggccacatcatcctgaggagctc--gctctcattcacttgtggg-cg
agtgtt-caggtactttaccttgagaaaattagagtgttccaggaaggcg-cagcctgaa
taatgcagcatggaataatgcaagaggacttagc-tccagttgttggtg-tat-ggc-gc
tgagtagtgattagcagggatagttgggggcattcgtatttaattgtcaaaggtaaaatt
cttggatttattaaagacgaacctgtgcgaaaacatttgccaaggatg-tttcattaatc
aagaacgaatgtt-aggggatcaaagacgatcaga-------------------------
------------------------------------------------------------
------------------------------------------------------------
------------------------------------------------------------
------------------------------------------------------------
------------------------------------------------------------
------------------------------------------------------------
------------------------------------------------------------
------------------------------------------------------------
------------------------------------------------------------
------------------------------------------------------------
------------------------------------------------------------
------------------------------------------------------------
------------------------------------------------------------
------------------------------------------------------------
------------------------------------------------------------
------------------------------------------------------------
------------------------------------------------------------
------------------------------------------
>HM140405.1
--aacctggttcatcctgccagtagtcatatgcttgtctcaaagactaagccatgcatgt
ctaag-tat-aag-ttgta-tacggtg-agactgcg-aatggctcattaaaacagttata
gttta-tttgctgagcgtgtatatggataaccgtagtaattctagagctaatacatgctg
gttgcgtcgcttctggcggcgtagtatttattagataaaagaccattggcgtga-gccat
tgaggaatcataataacttggcgaacttc-gaaa------gaagtgaagcat-tcaagtt
tctgacctatcagctttcgatggtagtgtattggactaccatggcgatgacgggtaacgg
agaattagggttcgattccggagagggagcctgagaaacggctaccacatctaaggaagg
cagcaggcgcgcaaattacccaatcctaactcagggaggtagtgacaagaaataacaact
c-gggatct-t-tctc-gagattggaatgagtacaacgtaaaacccttaacaaggatcca
ctggagggcaagtctggtgccagcagccgcggtaattccagctccagtagcgtatattaa
agttgttgcagttaaaaagctcgtagttgaacttctgcagtgtgtctgg----tt-ggca
ac--ttctggactagctgcatccacctgaggagcct--gctcacattaacgtgtgggttt
ggtgtt-caggtactttaccttgagaaaattagagtgttccaggcaggcgtccgcctgaa
tagtacagcatggaataatagaagaggacttagc-tccagttattggtg-tct-ggc-gc
cgagtaatgattaacagggatagttgggggcattcgtatttaattgtcagaggtgaaatt
cttggatttattaaagacgaacctatgcgaaagcatctgccaaggatgttttcattaatc
aagaacgaaagtt-aagggatcaaagacgatcagataccgtcgtagtcttaaccataaac
tatgccgactagagattgg-aggtgaaatcc-aagactcc-tccagcatctt-ccgagaa
atcaaaagtctttgggttctggggggagtatggt-cgcaagactgaaactt-a-aaggaa
ttgacggaa-gggcaccaccag-gagtggagcctgcggcttaatttgactcaacacgggg
aaa-cttaccaggtccagacataataaggattgacagtttgatagtgctttcttgattct
atgggtggtggtgcatggccgttcttagttggtggagtgatttgtctggttaattccgat
aacgaacgagacctcagcctgctaactagttgcg-tctttc---caaagacgtggacttc
ttagagggacttcggtt-ggctactcc--gaggaagtttgaggcaataacaggtccgtga
tgcccttagatgtcctgggccgcacgcgcgctacactggtgcaggcactaag-cttccgc
agcagaaatgctccggtaatctccaaactgcaccgtgatggggattgacccttggaacta
ttggtcatcaacgaggaattcctagtaaacgcaagtcatcagcttgcattgattacgtcc
ctgccctttgtacacaccgcccgtcgctcctaccgatttcgagtgatgaggtgaatcctt
cgg-accggctc------acgctggaaagttgagtaaaccatatcacttagaggaaggag
aagtcttaacaaggtttccctaggtgaacctgaagaaggatca-----------------
------------------------------------------------------------
------------------------------------------------------------
------------------------------------------------------------
------------------------------------------------------------
------------------------------------------
>KM222109.1
------------------tcagtagtcatatgcttgtctcaaagattaagccatgcatgt
ctaag-tat-aagcttgta-tacggtg-aractgcg-aatggctcattaaaacagttata
gttta-tttgctgaacgtgtatatggataaccgtagtaattctagagctaatacatgctg
gttgcgtcgcttctggtggcgtagtatttattagataaaatacctttggggcga-cccat
tgaggaatcataataacttggcgaacttc-gaaa------gaagtgaagcat-tcaagtt
tctgccctatcagctttcgatggtagtgtattggactaccatggcgatgacgggtgacgg
agaattagggttcgattccggagagggagcctgagaaacggctaccacatctaaggaagg
cagcaggcgcgcaaattacccaatcctaactcagggaggtagtgacaagaaataacaact
c-gggattt-tgtctc-gagattggaatgagaacaatgtaaaagccttaacgaggaccca
ctggagggcaagtctggtgccagcagccgcggtaattccagctccagtagcgtatattaa
agttgttgcagttaaaaagctcgtagttgaacttctgtggtgtgtctga--gtct-ggca
acggacttggactagccacatccacctgaggagccg--gctcacattaacttgtgggttt
ggtgtt-caggtactttaccttgagaaaattagagtgttccaaacaggcgtccgcctgaa
tagtacagcatggaataatagaagaggacttagc-tccagttgttggtg-tct-ggc-gc
cgagtaatgattaacagggatagttgggggcattcgtatttaattgtcagaggtgaaatt
cttggatttattaaagacgaacctatgcgaaagca-ttgccaaggatgttc---ataatc
aagaacgaaagtt-aagggatcaaagacgatcagataccgtcstagtcttaaccataaac
tatgccgactagagattgg-aggtgaaatcc-aagactcc-tccagcatctt-ccgagaa
atc-aaagtctttgggttctggggggagtatggt-cgcaagactgaaactt-a-aaggaa
ttgacggaa-gggcaccaccag-gagtggagcctgcggcttaatttgactcaacacgggg
aaa-cttaccaggtccagacataataaggattgacagtttgatagtgctttcttgattct
atgggtggtggtgcatggccgttcttagttggtggagtgatttgtctggttaattccgat
aacgaacgagacctcagcctgctaactagttgcg-tctttc---taaagtcgtgaacttc
ttagagggacttcgg-g-ggttactcc--gaggaagtttgaggcaataacaggtccgtga
tgcccttagatgtcctgggccgcacgcgcgctacactgatgcaggcactcag-cttccac
agcagaaatgctctggtaatctccaaactgcatcgtgatggggattgacccttggaacta
ttggtcatcaacgaggaattcctagtaaacgcaagtcatcagcttgcattgattacgtcc
ctgccctttgtacacaccgcccgtcgctcctaccgatttcgagtgatgaggtgaaccctt
cgg-actggctc------acgctggaaagttgagtgaaccttatcacttagaggaaggag
aagtcgtaacaaggtatctgtaggtgaacctgcagawggatca-----------------
------------------------------------------------------------
------------------------------------------------------------
------------------------------------------------------------
------------------------------------------------------------
------------------------------------------
>JX268854.1
------------------------------------------------------------
------------------------------------------------------------
------------------------------------------------------------
------------------------------------------------------------
------------------------------------------------------------
----------------ctgatggtagtgtattggactaccatggcgatgacgggtgacgg
agaattagggttcgattccggagagggagcctgagaaacggctaccacatctaaggaagg
cagcaggcgcgcaaattacccaatcctaactcagggaggtagtgacaagaaataacaact
t-gggattt-tgtctc-gagattggaatgagtacaatgtaaaagccttarcgaggaccaa
ctggagggcaagtctggtgccagcagccgcggtaaytccagctccrgtagcgtatattaa
agttgttgcagttaaaaagctcgtagttgaacttctgtggtgtgtctgg---ctt-ggca
aca-ggmyggactagccacatccacctgaggagcct--gctcatattaacgtatgggttt
ggtgtt-caggtactttaccttgagaaaattagagtgttccaggcaggcgtccgcctgaa
tagtacagcatggaataatagaagaggacttagc-tccagttgttggtg-tct-ggc-gc
cgagtaatgattaacagggatagttgggggcattcgtatttaattgtcagaggtgaaatt
cttggatttattaaagacgaacctatgcgaaagcatttgccaaggatgttttcattaatc
aagaacgaaagttaaagggatcaaagacgatcagataccgtc------------------
------------------------------------------------------------
------------------------------------------------------------
------------------------------------------------------------
------------------------------------------------------------
------------------------------------------------------------
------------------------------------------------------------
------------------------------------------------------------
------------------------------------------------------------
------------------------------------------------------------
------------------------------------------------------------
------------------------------------------------------------
------------------------------------------------------------
------------------------------------------------------------
------------------------------------------------------------
------------------------------------------------------------
------------------------------------------------------------
------------------------------------------------------------
------------------------------------------
>JX268942.1
------------------------------------------------------------
------------------------------------------------------------
------------------------------------------------------------
------------------------------------------------------------
------------------------------------------------------------
---------------ctcgatggtagtgtattggactaccatggcgatgacgggtaacgg
agaattagggttcgattccggagagggagcctgagaaacggctaccacatctaaggaagg
cagcaggcgcgcaaattacccaatcctgattcagggaggtagtgacaagaaataacaact
c-gggattt-tgtctt-gagattggaatgagaacaatgtaaaacccttagcgaggaccca
ctggagggcaagtctggtgccagcagccgcggtaattccagctccagtagcgtatattaa
agttgttgcagttaaaaagctcgtagttgaacttctgtggtgtgtctga--gtgc-ggca
acgtgcacggactagccacatccacctgaggagcct--gctctcattcatttgtgggtta
ggtgtt-caggtactttaccttgagaaaattagagtgttccaggcaggcgttcgcctgaa
taatacagcatggaataataaaagaggacttagc-ctcagttgttggtg-tct-ggtggc
cgagtaatgattaacagggatagttgggggcattcgtatttaattgtcagaggtgaaatt
cttggatttattaaagacgaacttatgcgaaagcatttgccaaggatgttttcattaatc
aagaacgaaagtt-aagggatcaaagacgatcagataccgtc------------------
------------------------------------------------------------
------------------------------------------------------------
------------------------------------------------------------
------------------------------------------------------------
------------------------------------------------------------
------------------------------------------------------------
------------------------------------------------------------
------------------------------------------------------------
------------------------------------------------------------
------------------------------------------------------------
------------------------------------------------------------
------------------------------------------------------------
------------------------------------------------------------
------------------------------------------------------------
------------------------------------------------------------
------------------------------------------------------------
------------------------------------------------------------
------------------------------------------
>AF357145.1
--aacctggttgatcctgccagtagtcatatgcttgtcttaaagactaagccatgcatgt
ctaag-tat-aaacttgta-tacggtg-agactgcg-aatggctcattaaaacagttata
gttta-tttgctaaa-gtttatatggataaccgtagtaattctagagctaatacatgctg
a-tacgctct--------gcgtagtatttattagacaaacactaacgggagagatcctgt
ggaggaatcataataacttagcgaacttc-ttcg------gaagtgaagcat-tcaagtt
tctgccctatcagctttcgatggtagtgtattggactaccatggcaatgacgggtgacgg
agaattagggttcgattccggagagggagcctgagaaacggctaccacatctaaggaagg
cagcaggcgcgcaaattacccaatcctaattcagggaggtagtgacaagaaataacaacg
c-ggggctt-tgtctc-gtgattggaatgagataagtgttaaatacttgtcgattatcaa
ctggagggcaagtctggtgccagcagccgcggtaattccagctccagtagcgtatattaa
agttgttgcagttaaaaagctcgtagttgaagttctgttagaaggacttttgcgc-ttcg
gcaatgaagtctttctagcatccatctgagtaacggc-cctggcattcagttgttatggt
cgggat-cagatagtttaccttgagcaaattaaagtgttccaggcaggctttggcctgaa
tagtccagcatggaataatagaagaggactgaat-gtcatttattggtgttat-ggc-gt
ttagtaatgattaatagggatagttgggggcattcgtacttaattgtcagaggtgaaatt
ctatgatttattaaagacgaacttatgcgaaagcatttgccaaggatgttttcattaatc
aagaacgaaagtt-aagggatcaaagacgatcagataccgtcgtagtcttaaccataaac
tatgccgactagagattgg-aggtgcaactcaagtactcc-ttcagcatctt-ccgagaa
atc-aaagtctttgggttctgggggaagtatggt-cgcaagactgaaactt-a-aaggaa
ttgacggaa-gggcaccaccag-gagtggagcctgcggcttaatttgactcaacacgggg
aaa-cttaccaggtccagacatgggaaggattgacagattgatagctctttcttgattct
atgggtggtggtgcatggccgttcttagttggtggagtgatttgtctggttaattccgat
aacgaacgagaccttaacctgctaactagtcgct-tctcgt---cagagatcctgacttc
ttagagggactttgg-g-ggctactcc--aaggaagtttgaggcaataacaggtctgtga
tgcccttagatgtcctgggccgcacgcgcgctacactgatgcaggcagtaagctctccgc
agcagacatgctccggtaaacttcaaactgcatcgtgatggggattgactcttggaattt
ttggtcatcaacgaggaattcctagtaaacgcaagtcatcagcttgcattgactacgtcc
ctgccctttgtacacaccgcccgtcgctcctaccgatttcgagtgatgaggtgaaccctc
cgg-actgtgcgctt-cggcgttgggaagttgagtaaaccttatcacttagaggaaggag
aagtcgtaacaaggtatctgtaggtgaacctgcagaaggatca-----------------
------------------------------------------------------------
------------------------------------------------------------
------------------------------------------------------------
------------------------------------------------------------
------------------------------------------
>AF357913.1
--aacctggttgatcctgccagtagtcatatgcttgtcttaaagactaagccatgcatgt
ctaag-tat-aaacttgta-tacggtg-agactgcg-aatggctcattaaaacagttata
gttta-tttgctaga-gtatatatggataaccgtagtaattctagagctaatacatgctg
a-tacgctgt--------gcgtagtatttattagagaaatgccaacgggagagatcctgt
ggaggaatcataataacttagcggacttc-ttcg------gaagtgaagcat-tcaagtt
tctgccctatcagctttcgatggtagtgtattggactaccatggcaatgacgggtgacgg
agaattagggttcgattccggagagggagcctgagaaacggctaccacatctaaggaagg
cagcaggcgcgcaaattacccaatcctaactcagggaggtagtgacaagaaataacaacg
c-ggggcttctgtctc-gtgattggaatgagataagtgttaaatacttttcgattatcaa
ctggagggcaagtctggtgccagcagccgcggtaattccagctccagtagcgtatattaa
agttgttgcagttaaaaagctcgtagttgaagctctgctataagggcttgggaac-tccg
gttctcgagctgttgtagcatccatctgagtaactgc-catggcattgagttgttgtggt
agggat-caggtattttaccttgagcaaattaaagtgttccaggcaggctttggcctgaa
tagtccagcatggaataatagaaaaggactgtgt-gtca-atattggtgtttt-ggc-ac
gtagtaatgattaatagggatagttgggggcattcgtacttaattgtcagaggtgaaatt
ctatgatttattaaagacgaacttatgcgaaagcatttgccaaggatgttttcattaatc
aagaacgaaagtt-aagggatcaaagacgatcagataccgtcgtagtcttaaccataaac
tatgccgactagagattgg-aggtgcaactcaagtactcc-ttcagcatctt-gcgagaa
atc-aaagtctttgggttctgggggaagtatggt-cgcaagactgaaactt-a-aaggaa
ttgacggaa-gggcaccaccag-gagtggagcctgcggcttaatttgactcaacacgggg
aaa-cttaccaggtccagacatgggaaggattgacagattgatagctctttcttgattct
atgggtggtggtgcatggccgttcttagttggtggagtgatttgtctggttaattccgat
aacgaacgagaccttaacctactaactagtcgtt-tgtcgt---cagacactttgacttc
ttagagggactttgg-a-ggctactcc--aaggaagtttaaggcaataacaggtctgtga
tgcccttagatgtcctgggccgcacgcgcgctacactgatgcaggcagtaagctttccgc
agtagacatgctccggtaaacttcaaactgcatcgtgatggggattgactcttggaatta
ttggtcatcaacgaggaattcctagtaaacgcaagtcatcagcttgcattgactacgtcc
ctgccctttgtacacaccgcccgtcgctcctaccgatttcgagtgatgaggtgaaccctc
cgg-actgtgcgcgc-aagcgttgggaagttgagtaaaccttatcacttagaggaaggag
aagtcgtaacaaggtatctgtaggtgaacctgcagaaggatca-----------------
------------------------------------------------------------
------------------------------------------------------------
------------------------------------------------------------
------------------------------------------------------------
------------------------------------------
>GU070871.1
--aacctggttgatcctgccagtagtcatatgcttgtcttaaagactaagccatgcatgt
ctaag-tat-aaactttta-tacggtg-agactgcg-aatggctcattaaaacagttata
gttta-tttgctaaa-gtttatatggataaccgtagtaattctagagctaatacatgctg
a-tacgctgt--------gcgtagtatttattagacaaacactaacgggagagatcctgt
ggaggaatcataataacttagcggacttc-ttcg------gaagtgaagcat-tcaagtt
tctgccctatcagctttcgatggtagtgtattggactaccatggcaatgacgggtgacgg
agaattagggttcgattccggagagggagcctgagaaacggctaccacatctaaggaagg
cagcaggcgcgcaaattacccaatcctaattcagggaggtagtgacaagaaataacaacg
c-ggggctt-tgtctc-gtgattggaatgagataagtttaaaatacttttcgattatcca
ctggagggcaagtctggtgccagcagccgcggtaattccagctccagtagcgtatattaa
agttgttgcagttaaaaagctcgtagttgaagctctgctagaagaacctttgagc-ttcg
gcgatgaggtttttctagcatccatctgagtaactgc-catggtattcagttattgtggt
-aggat-cagatactttaccttgagcaaattaaagtgttccag--cagctttg---ctga
tagtccagcat-gaataatagaagaggactgagt-gtcatt--atggtgttat-ggc-at
ttagtaatgattaatagggatagttgggggcattcgtacttaattgtcagaggtgaaatt
ctatgatttattaaagacgaacttatgcgaaagcatttgccaaggatgttttcattaatc
aag-acgaaagtt-a--ggatcaaagacgatcagataccgtcgtagtct--accat-aac
tatgccgactagagattga-gtgc---actcaagtactcc-ttcagcatctt-ccgagaa
atc-aaagtctttgggttctgggggaagtatggt-cgcaagactgaaactt-a-aaggaa
ttgacggaa-gggcaccaccag-gagtggagcctgcggcttaatttgactcaacacgggg
aaa-cttaccaggtccagacatgggaaggattgacagattgatagctctttcttgattct
atgggtggtggtgcatggccgttcttagttggtggagtgatttgtctggttaattccgat
aacgaacgagaccttaacctgctaactagtcgtt-tctcgt---cagagactctgacttc
ttagagggactttgg-g-ggctactcc--aaggaagtttgaggcaataacaggtctgtga
tgcccttagatgtcctgggccgcacgcgcgctacactgatgcaggcagtaagctctccgc
agcagacatgctccggtaaacttcaaactgcatcgtgatggggattgactcttggaattt
ttggtcatcaacgaggaattcctagtaaacgcaagtcatcagcttgcattgactacgtcc
ctgccctttgtacacaccgcccgtcgctcctaccgatttcgagtgatgaggtgaaccctc
cgg-actgtgcgctt-cggcgttgggaagttgagtaaaccttatcacttagaggaaggag
aagtcgtaacaaggtatctgtaggtgaacctgcagtaggatca-----------------
------------------------------------------------------------
------------------------------------------------------------
------------------------------------------------------------
------------------------------------------------------------
------------------------------------------
>KP970242.1
------------------------------------------------------------
---ag-tataaaacttgta-tacggtg-agactgcg-aatggctcattaaaacagttata
gttta-tttgctaaa-gtttatatggataaccgtagtaattctagagctaatacatgctg
a-tacgctgt--------gcgtagtatttattaga-gaataccaacgggagagatcctgt
ggaggaatcataataacttagcgaacttc-ttcg------gaagtgaagcat-tcaagtt
tctgccctatcagctttcgatggtagtgtattggactaccatggcaatgacgggtgacgg
agaattagggttcgattccggagagggagcctgagaaacggctaccacatctaaggaagg
cagcaggcgcgcaaattacccaatcctgactcagggaggtagtgacaagaaataacaacg
c-ggggctt-tgtctc-gtgattggaatgagaaaagtgtaaaatccttttcgattatcca
ctggagggcaagtctggtgccagcagccgcggtaattccagctccagtagcgtatattaa
agttgttgcagttaaaaagctcgtagttgaagctctgctaccaggacttctgcgc-ctcg
gcaaggaagtcttgatagcatccatctgagcaacggc-cctggcattgatttgtcgcggt
cgggat-cagatactttaccttgagcaaattagagtgttccaggcaggctttggcctgaa
tagtccagcatggaataatagaagaggactgagt-gtca----ttggtgttat-ggc-aa
ttagtaatgattaatagggatagttgggggcattcgtacttaattgtcagaggtgaaatt
ctatgatttattaaagacgaacttatgcgaaagcatttgccaaggatgttttcattaatc
aagaacgaaagtt-aagggatcaaagacgatcagataccgtcgtagttttaaccataaac
tatgccgactagagattgg-aggtgcaactcaagtactccattcagcatctt-ccgagaa
atc-aaagtctttgggttctgggggaagtatggt-cgcaagactgaaactt-agaaggaa
ttgacggaa-gggcaccaccagagagtggagcctgcggcttaatttgactcaacacgggg
aaagcttaccaggtccagacatgggaaggattgacagattgatagtcttttcttgattct
atgggtggtggtgcatggccgttcttagttggtggagtgatttgtctggttaattccgat
aacgaacgagaccttaacctgctaactagtcgct-tttcgc---cagagattctgacttt
ttagagggactttgg-g-ggctactcc--aaggaagtttgaggcaataacaggtctgtga
tgcccttagatgtcctgggccgcccgcgcgctacactgatgcaggcagtaagctctccgc
agcagacatgctccggtaaacttcaaaatgcatcgtgatggggattgactcttggaattt
ttggtcatcaacgaggaattcctagtaaacgcaagtcatcagcttgcattgactacgtcc
ctgccctttgtacaccccgcccgtcgctcctaccgatttcgagtgatgaggtgaaccctc
cgg-actgtgcgctc-acgcgctgggaagttgagtaaaccttatcact--------agag
aa----------------------------------------------------------
------------------------------------------------------------
------------------------------------------------------------
------------------------------------------------------------
------------------------------------------------------------
------------------------------------------
>HQ219450.1
----------------------------------------aaagattaagccatgcatgt
ctaag-tat-aaactttta-tacggtg-agactgcg-aatggctcattaaaacagttata
gttta-tttgctaaa-gtttatatggataaccgtagtaattctagagctaatacatgcta
a-tacgcagt--------gcgtagtatttattagagaaataccaacgggagagatcctgt
ggaggaatcataataacttagcgaacttc-ttcg------gaagtgaagcat-tcaagtt
tctgccctatcagctttcgatggtagtgtattggactaccatggcaatgacgggtgacgg
agaattagggttcgattccggagagggagcctgagaaacggctaccacatctaaggaagg
cagcaggcgcgcaaattacccaatcctaattcagggaggtagtgacaagaaataacaact
c-ggggctt-tgtctc-gtgattggaatgagatcagtgtaaaatcctgttcgattatcca
ctggagggcaagtctggtgccagcagccgcggtaattccagctccagtagcgtatattaa
agttgttgcagttaaaaagctcgtagttgaagctctgtcgttcggactcgtgcgc-ttcg
gcaaaggagtctgcgcgacatccatctgagcaacggc-cctggcattcatttgtcgcggt
cgggat-cagatactttaccttgagcaaattagagtgttccaggcaggctttggcctgaa
tagtccagcatggaataatagaagaggactgagt-gtcatttattggtgttat-ggc-at
ttagtaatgattaatagggatagttgggggcattcgtacttaattgtcagaggtgaaatt
ctatgatttattaaagacgaacttatgcgaaagcatttgccaaggatgttttcattaatc
aagaacgaaagtt-aagggatcaaagacgatcagataccgtcgtagtcttaactataaac
tatgccgactagagattgg-aggtgcaactcaagtactcc-ttcagcatctt-ccgagaa
atc-aaagtctttgggttctgggggaagtatggt-cgcaagactgaaactt-a-aaggaa
ttgacggaa-gggcacctccag-gagtggag-ctgcggcttaatttgactc-acacgggg
aaa-cttaccaggtccagacatgggaaggattgacagattgatagctctttcttgattct
atgggtggtggtgcatggccgttcttagttggtggagtgatttgtctggttaattccgat
aacgaacgagaccttaacctgctaactagtcgtt-tctcgt---cagagactctgacttc
ttagagggactttgg-g-ggctactcc--aaggaagtttgaggcaataacaggtctgtga
tgcccttagatgtcctgggccgcacgcgcgctacactgatgcaggcagtaag-cctccac
agcagacatgctctggtaaacttcaaactgcatcgtgatggggattgactcttggaattt
ttggtcatcaacgaggaattcctagtaaacgcaagtcatcagcttgcattgactacgtcc
ctgccctttgtacacaccgcccgtcgctcctaccgatttcgagtgatgaggtgaaccctc
cgg-actatgcactc-acgtgttgggaagttgagtaaaccttatcacttagaggaaggag
aagtcgtaacaaggtatctgtaggtgaacctgcagatggatcattaacacatccatatta
acataaaacacaacttattctaaaacctcagcgatggatatctcggctctcgtaacgatg
aagaacgcagccaactgcgaaaaccactgcgaattgcagaaccatgagtcagtagatttt
tgaacgcaaccggtgccctctgggcatgtttggttcagtgcctcttttgctctcaactgc
gagtgctgtgctctcgctaagttttcctgtctagggtctgacaagttggacttctgacca
tcgagtgcctgaactcaagcaagattacccgctgaa-cttaa
>KF206427.1
--aacctggttgatcctgccagtagtcatatgcttgtctcaaagattaagccatgcatgt
ctaag-tat-aagcaatta-tacggcg-agactgcg-aatggctcattaaaacagttata
gttca-tttgctagacgtttatatggataaccgtagtaattctagagctaatacatgctg
gttacgctgt--------gcgtagtatttattagataaaacccaacgggggcgaccctgt
ggaggaatcataataacttagcgaactcg-ac--------gtagtgaagcat-tcaagtt
tctgccctatcagctttcgatggtagtgtattggactaccatggcgatgacgggtgacgg
agaattagggttcgattccggagagggagcctgagaaacggctaccacatctaaggaagg
cagcaggcgcgcaaattacccaatcctaactcagggaggtagtgacaagaaataacaacg
c-ggggctt-tgtctt-gcgattggaatgagttaagtgtaaaagccttttcgaggaccca
ctggagggcaagtctggtgccagcagccgcggtaattccagctccagtagcgtatattaa
agttgttgcagttaaaaagctcgtagttgaagctctgcggggcgggccgctggac-ctcg
gtctggcagccttcctcgcatccatctgagcagcggc-tccggcattaacttgtcgcggt
cgtgat-caggtactttaccttgagcaaatgagagtgttccaggcaggctcgggcctgaa
tcgtccagcatggaataatagaagaggactgggc-tccatttattggtgttat-ggc-gc
ttagtaatgattaatagggatagttgggggcatttgtatttaattgtcagaggtgaaatt
ctatgatttattaaagacaaacttatgcgaaagcatttgccaaggatgttttcattaatc
aagaacgaaagtt-aagggatcaaagacgatcagataccgccgtagtcttaaccataaac
tatgccgactagagattgg-aggtgcaactcaagtactcc-ttcagcatctt-ccgagaa
atc-aaagtctttgggttctggggggagtatggt-cgcaagactgaaactt-a-aaggaa
ttgacggaa-gggcaccaccag-gagtggagcctgcggcttaatttgactcaacacgggg
aaa-cttaccaggtccagacatgggaaggattgacagattgatagctctttcttgattct
atgggtggtggtgcatggccgttcttagttggtggagtgatttgtctggttaattccgat
aacgaacgagaccttaacctgctaactagtcgtc-tctcgt---cagagagtcggacttc
ttagagggactttgg-g-ggctactcc--aaggaagtttaaggcaataacaggtctgtga
tgcccttagatgtcctgggccgcacgcgcgctacactgatgcaggcagtaagccctccgc
ggcagaaatgccccggtaaccttcaaactgcatcgtgatggggattgactcttggaatta
ttggtcatcaacgaggaattcctagtaaacgcaagtcatcaacttgcattggctacgtcc
ctgccctttgtacacaccgcccgtcgctcctaccgatttcgagtgatgaggtgaatcctc
cgg-accgcacacct-cgtgtgtgggaagttgagtaaaccttatcacttagaggaaggag
aagtcgtaacaaggtatctgtaggtgaacctgcagaaggatca-----------------
------------------------------------------------------------
------------------------------------------------------------
------------------------------------------------------------
------------------------------------------------------------
------------------------------------------
>KP970224.1
----------------------------------------------------------gt
ctaag-tat-aagcaatta-tccggcg-agactgcg-aatggctcattaaaa-agaaata
gttta-tttgctagacgtttatatggataaccgtagtaattctagagctaatacatgctg
gttacgctgt--------gcgtagtatttattagataaaacccaacggaagcgattctgt
ggaggaatcataataactaagcgaactcg-ac--------gtagtgaagcat-tcaagtt
tctgccctatcagctttcgatggtagtgtattggactaccatggcgatgacgggtgacgg
agaattagggttcgattccggagagggagcctgagagacggctaccacatctaaggaagg
cagcaggcgcgcaaattacccaatcctaatccagggaggtagtgacaagaaataacaacg
c-agggctt-tgtctt-gcgattggaatgagttaagtgtaaaagccttttcgaggaccca
ctggagggcaagtctggtgccagcag-cgcggtaattccagctccagtagcgtatattaa
agttgttgcagttaaaaagctcgtag-tgaacctctgtggggcgagcagctgggt-ctcg
gctcggcagctttcctcacatccatctgagcagcggc-tccggcattaacttgtcgtagt
cgtgat-caggtactttaccttgagcaaatgagagtgttccaggcaggcttgggcctgaa
tcgtccagcatggaataatagaagaggactgggc-ttcatttattggtgttat-gac-gc
ttagtaatgattaatagggatagttgggggcatttgtatttaattgtcagaggtgaaatt
ctatgatttattaaagacaaacttatgcgaaagcatttgccaaggatgttttcattaatc
aagaacgaaagtt-aagggatcaaagacgatcagataccgtcgtagtcttaaccataaac
tatgccgactagagattgg-aggtgcaactcaagtactcc-ttcagcatctt-acgagaa
atc-aaagtctttgggttctgggggaagtatggt-cgcaagactgaaactt-a-aaggaa
ttgacggaa-gggcaccaccag-gagtggagcctgcggcttaatttgactcaacacggga
aaa-cttaccaggtccagacatgggaaggattgacagattgatagctctttcttgattct
atgggtggtggtgcatggccgttcttagttggtggagtgatttgtctggttaattccgat
aacgaacgagaccttaacctgctaactagtcgtc-tctcga---cagagagtcggacttc
ttagagggactttgg-a-ggctactcc--aaggaagtttaaggcaataacaggtctgtga
tgcccttagatgtcctgggccgcacgcgcgctacactgatgcattcaataagctttccgt
agcagaaatgcttcggtaaccttcaaactgcatcgtgatggggattgactcttggaatta
ttggtcatcaacgaggaattcctagtaaacgcaagtcattaacttgcattgactacgtcc
ctgccctttg-acacaccgcccgtcgctcctaccgatttcgag-gatg------------
------------------------------------------------------------
------------------------------------------------------------
------------------------------------------------------------
------------------------------------------------------------
------------------------------------------------------------
------------------------------------------------------------
------------------------------------------
>KC486747.1
--------------------------------------------------gcctgcatgt
ctaagttat-aagcttgtattacggtgaagactgcg-aatggctcattaaaacagttata
gtttattttgctaaacgtttatatggataaccgtagtaattctagagctaatacatgctg
gttgcgctgt--------gcgtagtatttattagataaaacccaacgggggcgaccctgt
ggaggaatcataataactttgcgaacctc-attc------gaggtgaagcat-tcaagtt
tctgccctatcagctttcgatggtagtgtattggactaccatggccatgacgggtgacgg
ggaattagggttcgattccggagagggagcctgagaaacggctaccacatctaaggaagg
cagcaggcgcgcaaattacccaatcctaactcggggaggtagtgacaagaaataacaacg
c-ggggctt-tgtctc-gcgattggaatgagttaagtgtaaaagccttttcgaggaccca
ctggagggcaagtctggtgccagcagccgcggtaattccagctccagtagcgtatattaa
agttgttgcagttaaaaagctcgtagttgaaattctgtgggagggcaggctcggcaatta
gctgagctagccctctcacatccgtctgagcagcggc-actggcattcagttgtcggtgt
cgtgat-caggcagtttaccttgagcaaattagagtgttccaggcaggcttccgcctgaa
tagtccagcatggaataatacaataggactgagc-tccatttattggtgttat-ggc-gc
tcggtaatgattaatagggatagttgggggcattcgtatttaattgtcagaggtgaaatt
ctatgatttattaaagacgaacctatgcgaaagcatttgccaaggatgttttcattaatc
aagaacgaaagtt-aagggatcaaagacgatcagataccgtcgtagtcttaaccataaac
tatgccgactagagattgg-aggtgcaactcaaatactcc-ttcaggatctt-ccgagaa
atc-aaagtctttgggttctggggggagtatggt-cgcaagactgaaactt-a-aaggaa
ttgacggaa-gggcaccaccag-gagtggagcctgcggcttaatttgactcaacacggga
aaa-cttaccaggtccagacataggaaggattgacagattgatagctctttcttgattct
atgggtggtggtgcatggccgttcttagttggtggagtgatttgtctggttaattccgat
aacgaacgagaccttaacctgctaactagtcgca-gctcga---aggagctgtggacttc
ttagagggactttgg-g-ggctacccc--aaggaagtttgaggcaataacaggtctgtga
tgcccttagatgtcctgggccgcacgcgcgctacactgatgcaggcaacaagctttccgt
ggcagacatgcctcggtaatctccaacctgcatcgtgatggggattgactcttggaattt
ttggtcaccaacgaggaattcctagtaaacgcaagtcatcagcttgcattgactacgtcc
ctgccctttgtacacaccgcccgtcgctcctaccgatttcgagtggtgaggtgaactctc
cgg-actgctc-------------------------------------------------
------------------------------------------------------------
------------------------------------------------------------
------------------------------------------------------------
------------------------------------------------------------
------------------------------------------------------------
------------------------------------------
>EU583991.1
--aacctggttgatcctgccagtagtcatatgcttgtctcaaaga-caagccatgcatgt
ctaag-tat-aagcttgta-tacggtg-agactgcg-aatggctcattaaaacagttata
gttta-tttgctaagcgtttatatggataaccgtagtaattctagagctaatacatgctg
gttacgcagt--------gcgtagtatttattagataaaacccaacgggggcaaccctgt
ggaggaatcataataacttggcggacctc--ttg------gaggtgaagcat-tcaagtt
tctgccctatcagctttcgatggtagtgtattggactaccatggcgatgacgggtgacgg
ggaattagggttcgattccggagagggagcctgagaaacggctaccacatctaaggaagg
cagcaggcgcgcaaattacccaatcctaactcagg--ggtagtgacaagaaataacaacg
c-ggggctt-agtctc-gcgattggaatgagttaagtgtaaaagccttttcgaggaccca
ctggagggcaagtctggtgccagcagccgcggtaattccagctccagtagcgtatattaa
agttgttgcagttaaaaagctcgtagttggaagtctgtgcgggaaaaggaatggc--tct
gccgtgcctggtcctgcacatccgtcagaacagactc-agtggcattgagttgtcgctgt
gttgat-ctggcactttaccttgagcaaattagagtgttccaggcaggccagcgcctgaa
tagtccagcatggaataatagaataggactgagc-tccatttattggtgttat-ggc-gc
tcggtaatgattaatagggatagttgggggcattcgtatttaattgtcagaggtgaaatt
ctatgatttattaaagacgaacctatgcgaaagcatttgccaaggatgttttcattaatc
aagaacgaaagtt-aagggatcaaagacgatcagataccgtcgtagtcttaaccataaac
tatgccgactagagattgg-aggggcaacaccagtactcc-ttcaggatctt-ccgagaa
atc-aaagtctttgggttctggggggagtatggt-cgcaagactgaaactt-a-aaggaa
ttgacggaa-gggcaccaccag-gagtggagcctgcggcttaatttgactcaacacgggg
aaa-cttaccaggtccagacatgggaaggattgacagattgagagctctttcttgattct
atgggtggtggtgcatggccgttcttagttggtggagtgatttgtctggttaattccgat
aacgaacgagaccttaacctactaactagttgga-actcac---aggagttctgaacttc
ttagagggactttgg-g-ggctactcc--agggaagtttgaggcaataacaggtctgtga
tgcccttagatgtcctgggccgcacgcgcgctacactgatgcaggcaacaag--ttcctg
ggcagacatgcctgggcaatctgcaacctgcatcgtgatggggattgacccttgtaattc
ttggtcatcaacgaggaattcctagtaaacgcaagtcatcagcttgcattgattacgtcc
ctgccctttgtacacaccgcccgtcgctcctaccgatttcgagtggtgaggtgaactctt
cgg-actgcttg------cgagtggaaagtcgagtgaaccttatcacttagaggaaggag
aagtcgtaacaaggtatctgtaggtgaacctgcagaaggatca-----------------
------------------------------------------------------------
------------------------------------------------------------
------------------------------------------------------------
------------------------------------------------------------
------------------------------------------
>EU583992.1
--aggttaggtgatcctgccagtagtcatatgcttgtctcaaagattaagccatgcatgt
ctaag-tat-aagcttgta-tacggtg-agactgcg-aatggctcattaaaacagttata
gttta-tttgctattcgtttatatggataaccgtagtaaatctagagctaatacatgct-
gttgcgctgt--------gcgtagtatttattagataaaacaccatcggggcaa-cctgt
ggaggaatcataataactgagcgaactcc-atct------ggagtgaagcat-tcaagtt
tctgccctatcagctttcgatggtagtgtattggactaccatggcaatgacgggtaacgg
ggaattagggttcgattccggagagggagcctgagaaacggctaccacatctaaggaagg
cagcaggcgcgcaaattacccaatcctaactcagggaggtagtgacaagaaataacaacg
c-gggcttt-tgtctt-gcgattggaatgagttaagtgcaaaaaccttttcgaggaccca
ctggagggcaagtctggtgccagcagccgcggtaattccagctccagtagcgtatattaa
atttgttgcagttaaaaagctcgtagttgaagctctgtggggcgggcgagtaggc-tctt
gtctgcttaccttctccacatccgcctgagcagcggc-agtggcattgacttgttgttgt
cgtgat-caggccttttaccttgagcaaattagagtgttccaggcaggctctcgcctgaa
tagtccagcatggaataatacaataggactgtgt-cccattttttggtgttat-ggt-ac
gcagtaatgattaatagggacagttgggggcattcgtattcaattgtcagaggtgaaatt
ctatgatttattgaagacgaacctatgcgaaagcatttgccaaggatgttttcattaatc
aagaacgaaagtt-aagggatcaaagacgatcagataccgtcgtagtcttaaccataaac
tatgccgactagagattgg-aggtgcaattc-agtactcc-ttcaggatctt-ccgagaa
atc-aaggtctttgggttctggggggagtatggt-cgcaagactgaaactt-a-aaggaa
ttgacggaa-gggcaccaccag-gagtggagcctgcggcttaatttgactcaacacgggg
aaa-cttaccaggtccagacattggcaggattgacagggtgcttgctctttcttgattct
ttgggtggtggtgcatggccgttcttagttggtggagtgatttgtctggttaattccgat
aacgaacgagaccttaacctgctaactagtcgcc-gttcat---ccgagcagtggacttc
ttagagggactttgg-g-ggctactcc--aaggaagtttgaggcaataacaggtctgtga
tgcccttagatgtcctgggccgcacgcgcgctacactgacgcaggcagtaag-tctccgt
ggcagacatgcctcggtaacctccaaactgcgtcgtgatggggattgactcttggaattt
ttggtcatcaacgaggaattcctagtaaacgcaagtcatcagcttgcattgattacgtcc
ctgccctttgtacacaccgcccgtcgctcctaccgatttcgagtgatgaggtgaaccctc
cgg-actgctcgccc-tgcgagtggaaagctgagtaaatcttatcacttagaggaaggag
aagtcgtaacaaggtatctgtaggtgaacctgcagaaggatca-----------------
------------------------------------------------------------
------------------------------------------------------------
------------------------------------------------------------
------------------------------------------------------------
------------------------------------------
>EF688408.1
--aacctggttgatcctgccagtagtcatatgctcgtcttaaagactaagccatgcatgt
ctaag-tat-aaacttcta-tacggtg-agactgcg-aatggctcattaaaacagttata
gttta-tttgctattcgtttatatggataaccgtagtaaatctagagctaatacatgctg
gttgcgtagt--------gcgcagtatttattagataaaacaccatcggggcaa-cccgt
ggaggagtcacaataacttagcgaacttcttttt------gaagtgaagcat-tcaagtt
tctgccccatcagctttcgatggtagtgtattggactaccatggcaatgacgggtaacgg
ggaattagggttcgattccggagagggagcctgagaaacggctaccacatctaaggaagg
cagcaggcgcgcaaattacccaatcctgactcagggaggtagtgacaagaaataacaacg
c--ggactt-agtctt-gcgattggaatgatttaagtgtaaaagccttttaaaggaccca
ctggagggcaagtctggtgccagcagccgcggtaattccagctccagtagcgtatattaa
atttgttgcagttaaaaagctcgtagttgaagttctgtgggtcgggcgaggaggc-tctt
gctgacttaccttgcccacatccgcttgaacagcggc-agtggcattgatttgttgttgc
cgtgat-caagccttttaccttgagcaaattagagtgttccaggcaggctctggcctgaa
tagtccagcatggaataatacaataggactgagtccccatttgttggtgttat-ggt-ac
ttagtgatgattaatagggacagttgggggcattcgtatttaattgtcagaggtgaantt
ctatgatttattaaagacggacttatgcgaaagcatttgccaaggatgttttcattaatc
aagaacgaaagtt-aagggatcaaagacgatcagataccgtcgtagtcttaaccataaac
tatgccgactagagattgg-aggtgcaattcaagtactcc-ttcaggatctt-ccgagaa
atc-aaagtctttgggttctggggggagtatggt-cgcaagactgaaactt-a-aaggaa
ttgacggaa-gggcaccaccag-gagtggagcctgcggcttaatttgactcaacacgggg
aaa-cttaccaggtccagacatgggaaggattgacagggtgcttgctctttcttgattct
atgggtggtggtgcatggccgttcttagttggtggagtgatttgtctggttaattccgat
aacgaacgagaccttaacctgctaactagtcgcc-gttcat---ccgagcagtggacttc
ttagagggactttgg-g-ggttactcc--aaggaagtttgaggcaataacaggtctgtga
tgccc-------------------------------------------------------
------------------------------------------------------------
------------------------------------------------------------
------------------------------------------------------------
------------------------------------------------------------
------------------------------------------------------------
------------------------------------------------------------
------------------------------------------------------------
------------------------------------------------------------
------------------------------------------------------------
------------------------------------------
>U47620.1
acaacctggttgatcctgccagtagtcatatgcttgtctcaaagactaagccatgcatgt
ctaag-tat-aaacttata-tacggtg-agactgcg-aatggctcattaaaacagttata
gttta-tttgctattcgtttatatggataaccgtagtaaatctagagctaatacatgctg
gttgcgcagt--------gcgtagtatttattagataaaacaccatcggggcaa-cccgt
ggaggaatcacaataacttagcgaacttcttttt------gaagtgaagcat-tcaagtt
tctgccctatcagctttcgatggtagtgtattggactaccatggcaatgacgggtgacgg
ggaattagggttcgattccggagagggagcctgagaaacggctaccacatctaaggaagg
cagcaggcgcgcaaattacccaatcctgactcagggaggtagtgacaagaaataacaacg
c-gggcttt-tgtctt-gcgattggaatgatttaagtgtaaaaaccttttaaaggaccca
ctggagggcaagtctggtgccagcagccgcggtaattccagctccagtagcgtatattaa
atttgttgcagttaaaaagcccgtagttgaagttctgtggggcgggagaggaggc-tccg
gccgacttaccttccccacatccgctagaacagcggc-agtggcattgagttgttgttgt
cgtgat-ctggccgtttaccttgagcaaattagagtgttccaggcaggctctggcctgaa
tagtccagcatggaataatacaagaggactgagt-ctcattttttggtgttatgggt-gc
ttagtaatgattaatagggacagttgggggcattcgtatttaattgtcagaggtgaaatt
ctatgatttattaaagacggacttatgcgaaagcatttgccaaggatgttttcattaatc
aagaacgaaagtt-aagggatcaaagacgatcagataccgtcgtagtcttaaccataaac
tatgccgactagagattgg-aggtgcaattcaagtactcc-ttcaggatctt-ccgagaa
atc-aaagtctttgggttctggggggagtatggt-cgcaagactgaaactt-a-aaggaa
ttgacggaa-gggcaccaccag-gagtggagcctgcggcttaatttgactcaacacgggg
aaa-cttaccaggtccagacatgggaaggattgacagggtgcttgctctttcttgattct
atgggtggtggtgcatggccgttcttagttggtggagtgatttgtctggttaattccgat
aacgaacgagaccttaacctgctaactagtcgcc-gttcgt---ccgagcagtggacttc
ttagagggactttgg-a-ggcaactcc--aaggaagtttgaggcaataacaggtctgtga
tgcccttagatgtcctgggccgcacgcgcgctacactgacgcaggcactcag-tctccct
ggcagacatgcatgggcaacctgcaaactgcgtcgtgatggggattgactcttggaattt
ttggtcatcaacgaggaattcctagtaaacgcaagtcatcagcttgcattgattacgtcc
ctgccctttgtacacaccgcccgtcgctcctaccgacttcgagtgatgaggtgaaccctc
cgg-accgttcgccc-tgcgagtgggaagttgagtaaatcttatcacttagaggaaggag
aagtcgtaacaaggtatctgtaggtgaacctgcagaaggatca-----------------
------------------------------------------------------------
------------------------------------------------------------
------------------------------------------------------------
------------------------------------------------------------
-----------------------------agctt--------
>JX457420.1
------------------------------------------------------------
------------------------------------------------------------
------------------ttatatggataaccgtagtaaatctagagctaatacatgct-
gttgcgcagt--------gcgtagtatttattagat-aaacaccaccggg--ca-accgt
ggaggaatcataataactgagcgaactcc---ta------ggagtgaagcat-tcaagtt
tctgccctatcagctttcgatggtagtgtattggactaccatggcaatgacgggtaacgg
ggaattagggttcgattccggagagggagcctgagaaacggctaccacatctaaggaagg
cagcaggcgcgcaaattacccaatcctaactcagggaggtagtgacaagaaataacaacg
c-gggcttt-tgtctt-gcgattggaatgagttaagtgcaaaaaccttttcgaggaccca
ctggagggcaagtctggtgccagcagccgcggtaattccagctccagtagcgtatattaa
atttgttgcagttaaaaagctcgtagttgaagttctgcggggcgggcgggctggc-ctcg
gccggactaccttccccgcatccgcctgagcagcggc-agtggcattgacttgtcgttgt
cgtgat-caggccttttaccttgagcaaattagagtgttccaggcaggctctcgcctgaa
tagtccagcatggaataatacaaaaggactgtgt-cccatttgttggtgttat-ggt-ac
gcagtaatgattaatagggacagttgggggcattcgtattcaattgtcagaggtgaaatt
ctatgatttattgaagacgaacctatgcgaaagcatttgccaaggatgttttcattaatc
aagaacgaaagttaaagggatcaaagacgatcagataccgtcgtagtcttaaccataaac
tatgccgactagagattgg-aggtgcaattc-agtactcc-ttcaggatctt-ccgagaa
atc-aaagtctttgggttctggggggagtatggt-cgcaagactgaaactt-a-aaggaa
ttgacggaa-gggcaccaccag-gagtggagcctgcggcttaatttgactcaacacgggg
aaa-cttaccaggtccagacattggcaggattgacagggtgcttgctctttcttgattct
ttgggtggtggtgcatggccgttcttagttggtggagtgatttgtctggttaattccgat
aacgaacgagaccttaacctgctaactagtcgcc-gctcgt---ccgagcagtggacttc
ttagagggactttgg-g-ggttactcc--aaggaagtttgaggcaataacaggtctgtga
tgcccttagatgtcctgggccgcacgcgcgctacactgacgcaggcagtaag-tctccac
ggcagacatgccctggtaacctccaaactgcgtcgtgatggggattgactcttggaattt
ttggtcatcaacgaggaattcctagtaagcacaagtcatcagcttgtgctgattacgtcc
ctgcaaaatgtacacaccgcccgtcgcttttaccga--tcgagtgttcaggtgaaccttc
ttg-atagc---------------------------------------------------
--------------------------------------gatta-----------------
------------------------------------------------------------
------------------------------------------------------------
------------------------------------------------------------
------------------------------------------------------------
-----------------------------cgc----------
>AY630405.1
--aacctggttgatcctgccagtagtcatatgcttgtctcaaagattaagccatgcatgt
ctaag-tat-aagcttcca-tacagtg-agactgcg-aatggctcattaaaacagttata
gttta-tttgctagacgtttatatggataaccgtagtaaatctagagctaatacatgctg
gttacgctgt--------gcgtagtatttattagataaaattccatcggggcga-cctgt
ggaggaatcataataacttagcgaacttc--tat------gaagtgaagcat-tcaagtt
tctgccctatcagctttcgatggtagtgtattggactaccatggcgatgacgggt-acgg
agaattagggttcgattccggagagggagcctgagaaacggctaccacatctaaggaagg
cagcaggcgcgcaaattacccaatcctaactcagggaggtagtgacaagaaataacaacg
c--gggctt-tgtctt-gcgattggaatgatttaagtgtaaaagccttttagaggaccca
ctggagggcaagtctggtgccagcagccgcggtaattccagctccagtagcgtatattaa
agttgttgcagttaaaaagctcgtagttgaagttctgtggggcgagagagaatgc-tccg
gcgtacttactttccccacatccgcttgaatagcggt-agtgtcattgagttgtcgctat
cgtgat-caggc-ttttaccttgagcaaattagagtgttccaagcaggctctcgcctgaa
tagtccagcatggaataatacaataggactgagt-accatttattggtg-tat-ggc-gc
ttagtaatgattaatagggacagttgggggcattcgtatttaattgtcagaggtgaaatt
ctatgatttattaaagacgaacttatgcgaaagcatttgtcaaggatgttttcattaatc
aagaacgaaagtt-aagggatcaaagacgatcagataccgtcgtagtcttaaccataaac
tatgccgactagagattgg-aggagcaatttcagtactcc-ttcagcatctt-ccgagaa
atc-aaagtctttgggttctggggggagtatggt-cgcaagactgaaactt-a-aaggaa
ttgacggaa-gggcaccaccag-gagtggagcctgcggcttaatttgactcaacacgggg
aaa-cttaccagggccagacatgggaaggattgacagggtgatcgctctttcttgattct
atgggtggtggtgcatggccgttcttagttggtggagtgatttgtctggttaattccgat
aacgaacgagaccttaacctgctaactagtcgct-tctcat---atgagtagtggacttc
ttagagggactttgg-g-ggctactcc--aaggaagtttgaggcaataacaggtctgtga
tgctcttagatgttctgggccgcacgcgcgctacactgatgcaggcagtcag-tctccgt
ggcagacatgcctcgggaacctccaaactgcatcgtgatggggattgactcttggaatta
ttggtcatcaacgaggaattcctagtaaacgcaagtcatcagcttgcattgattacgtcc
ctgccctttgtacacaccgcccgtcgctcctaccgatttcgggtgatgaagtgaacagat
cgg-actgcttgtgaattcgagtggaaagttttgtaaactccattacctagaggaaggag
aagtcgtaacaaggtatctgtaggtgaacctgcagaagga--------------------
------------------------------------------------------------
------------------------------------------------------------
------------------------------------------------------------
------------------------------------------------------------
------------------------------------------
>L31517.1
----------------------tagtcatatgcttgtctcaaagattaagccatgcatgt
ctaag-tat-aagctttct---aagca-aaactgcg-aatggctcattaaaacagttata
gttta-tttgctattagtctatatggataaccgtagtaattctagagctaatacatgca-
gttacgcagt-------ggcgtagtatttattagataaaacccaacggaa-----accgt
ggaggaatcataataactgagcgaacttc-caag------gaagtgaagcat-tcaagtt
tctgccctatcagctttcgatggtagtgtattggactaccatggcgatgacgggtgacgg
agaattagggttcgattccggagagggagcctgagaaacggctaccacatctaaggaagg
cagcaggcgnnnaaattacccaatcccaactcggggaggtagtgacaagaaataacaacg
a-ggggctt-agtctc-tcgattggaatgagaacaatgtaaaagccttaacgaggaccca
ctggagggcaagtctggtgccagcagccgcggtaattccagctccagtagcgtatattaa
agttgttgcagttaaaaagctcgtagttgaaattctgcttgtgaatgattcttgc-ttag
gcgagagtccttcgcaagcatccatctgtggaacgttgtacggcattcagttgtcggctt
cggtac-cagatactttaccttgagaaaattagagtgttccaggcaggctctcgcctgaa
tatcccagcatggaataatagaagaggactgagc-tccatttattggtgttaa-ggt-gc
ttagtaatgattaatagggacagttgggggcattcgtatttaattgtcagaggtgaaatt
ctatgatttattaaagacgaacctgtgcgaaagcatttgccaaggatgttttcattaatc
aagaacgaaagtt-aagggatcaaagacgatcagataccgtcgtagtcttaaccataaac
tatgccgactagagattgg-aggtgccacttcaatactcc-ttcagcatcct-ccgagaa
atc-aaagtctttgggttctggggggagtatggt-cgcaagactgaaactt-a-aaggaa
ttgacggaa-gggcaccaccag-gagtggagcctgcggcttaatttgactcaacacgggg
aaa-cttaccaggtccagacatgggaaggattgacagattgatagctctttcttgattct
atgggtggtggtgcatggccgttcttagttggtggagtgatttgtctggttaattccgat
aacgaacgagaccttaacctgctaactagttgct-gtctat---ctaagcagtgaacttc
ttagagggactttgg-g-ggctactcc--aaggaagtttgaggcaataacaggtctgtga
tgccnttagatgtcctgggccgcacgcgcgctacactgatgcaggcagtcagctctccac
ggcagatatgccctggtaaactccaacctgcatcgtgatggggattgacccttgtaattc
ttggtcatcaacgaggaattcctagtaaacgcaagtcatcagcttgcattgattacgtcc
ctgccctttgtacacaccgcccgtcgctcctaccgatttcgagtgatgaggtgaacccct
cgg-accgatcgcat--tgcgtcgggaagttgagtaaaccttatcacttagaggaaggag
aagtcgtaacaaggtatctgt---------------------------------------
------------------------------------------------------------
------------------------------------------------------------
------------------------------------------------------------
------------------------------------------------------------
------------------------------------------
>FJ998022.1
--aacctggttgatcctgccagtagtcatatgcttgtcttaaagattaagccatgcatgt
ctaag-tat-aagctttta-tacggtg-agactgcg-aatggctcattaaaacagttata
gttta-tttgctgatcgtttatatggataaccgtagtaattctagagctaatacatgctg
gttgcgcagt--------gcgtagtatttattagatataagccaacgag-----------
cgaggactcatagtaactgagcggacttc-tacg------gaagtgcagcat-tcaagtt
tctgccctatcagctt--gatggtagtgtattggactaccatggcaatgacgggtgacgg
agaattagggttcgattccggagagggagcctgagaaacggctaccacatctaaggaagg
cagcaggcgcgcaaattacccaatcctaactcagggaggtagtgacaagaaataacaacg
c-ggggctc-tgtctc-gcgattggaatgagaacaatgtaaaagccttaacgaggatcca
ctggagggcaagtctggtgccagcagccgcggtaataccagctccagtagcgtatattaa
agttgttgcagttaaaaagctcgtagttgaaattctgtacggaacgac--------gtct
tcggatgatcgagccgtgcatccgcctgagcagcat--gctggtactttgttgctggt-a
tgtgat-caggcactttaccttgagcaaattagagtgttccaggcaggcgtcagcctgaa
tagtccagcatggaataatagaagaggactgaaa-acca-ctgttggtgttgt-ggt-aa
tcagtaatgattaatagggatagttgggggcattcgtatttaattgtcagaggtgaaatt
ctatgatttattaaagacgaacctatgcgaaagcatttgccaaggatgttttcattaatc
aagaacgaaagtt-aagggatcaaagacgatcagataccgtcgtagtcttaaccataaac
tatgccgactagagattgg-aggtgcaactccaagactcc-ttcagcatctt-acgagaa
atc-aaagtctttgggttctggggggagtatggt-cgcaagactgaaactt-a-aaggaa
ttgacggaa-gggcaccaccag-gtgtggagcctgcggcttaatttgactcaacacgggg
aaa-cttaccaggtccagacatagcgaggattgacagactgacagctctttcttgattct
atgggtggtggtgcatggccgttcttagttggtggagtgatttgtctggttaattccgat
aacgaacgagacctcagcctgctaaatagtcaga-gtccga---ctgggcttgtgacttc
ttagagggactgtgg-g-ggctactcc--acggaagtttgaggcaataacaggtctgtga
tgcccttagatgtcctgggccgcacgcgcgctacactgatgcaggcagcaag--caccgt
ggcagacatgtctcggaaaactacaaactgcatcgtgctggggattgactcttggaattc
ttggtcataaacgaggaatacctagtaaacgcaagtcatcagcttgcattgattacgtcc
ctgccctttgtacacaccgcccgtcgctcctaccgat-ttgagtggtgcggtgaaccctt
cgg-accggtac--------gccggaaagttgagtaaaccttaccacttagaggaaggag
aagtcgtaacaaggtatctgtaggtgaacctgcagaaggatca-----------------
------------------------------------------------------------
------------------------------------------------------------
------------------------------------------------------------
------------------------------------------------------------
------------------------------------------
>FJ868179.1
--aacctggttgatcctgccagtagtcatatgcttgtcttaaagattaagccatgcatgt
ctaag-tat-aagctttta-tacagtg-agactgcg-aatggctcattaaaacagttata
gttta-tttgctgatcgtttatatggataaccgtagtaattctagagctaatacatgctg
gttacgcggt--------gcgtagtatttattagatataagccaacgag-----------
cgaggactcataataacttagcggacttc-ttcg------gaagtgcagcat-tcaagtt
tctgccctatcagctt--gatggtagtgtattggactaccatggcaatgacgggtgacgg
agaattagggttcgattccggagagggagcctgagaaacggctaccacatctaaggaagg
cagcaggcgcgcaaattacccaatcctaactcagggaggtagtgacaagaaataacaacg
c-ggggcta-tgtctc-gcgattggaatgagcacaatgtaaaagccttaacgaggaccaa
ctggagggcaagtctggtgccagcagccgcggtaataccagctccagtagcgtatattaa
agttgttgcagttaaaaagctcgtagttgaaattctgtacggagcgcac-------gccc
tcgggcgatcgacccgtgcatccgcctgagcagcag--g--------tcaccagtggc-t
tgtgat-caggcactttaccttgagcaaattagagtgttccaggcaggcgtcagcctgaa
tagtccagcatggaataatagaaaaggactggaa-acca-ctgttggtgttgt-ggt-ta
ctagtaatgattaatagggatagttgggggcattcgtatttaattgtcagaggtgaaatt
ctatgatttattaaagacgaacctatgcgaaagcatttgccaaagatgttttcattaatc
aagaacgaaagtt-aagggatcaaaggcgatcagataccgtcgtagtcttaaccataaac
tatgccgactagagattgg-aggtgcaactccaagactcc-ttcagcatctt-acgagaa
atc-aaagtctttgggttctggggggagtatggt-cgcaagactgaaacttaa-aaggaa
ttgacggaa-gggcaccaccag-gtgtggagcctgcggcttaatttgattcaacacgggg
aaa-ctcaccaggtccagacatggcaaggattgacagactgacagctctttcttgattct
atgggtggtggtgcatggccgttcttagttggtggagtgatttgtctggttaattccgat
aacgaacgagacctcagcctgctaactagtcagg-gtccga----agggcttgtgacttc
ttagagggactgtgg-g-ggctactcc--acggaagtttgaggcaataacaggtctgtga
tgcccttagatgtcctgggtcgcacgcgcgctacaccgatgcaggcagcaag--ctccgt
gacagaaatgtcccgggaaactacaaactgcatcgtgctggggattgacccttggaattc
ttggtcatgaacgaggaatacctagtaaacgcaagtcatcagcttgcattgattacgtcc
ctgccctttgtacacaccgcccgtcgctcctaccgat-ttgagtggtgcggtgaaccctc
cgg-accggttc--------gccgggaagttgagtaaaccttaccacttagaggaaggag
aagtcgtaacaaggtttctgtaggtgaacctgcagaaggatca-----------------
------------------------------------------------------------
------------------------------------------------------------
------------------------------------------------------------
------------------------------------------------------------
------------------------------------------
>FJ868178.1
--aacctggttgatcctgccagtagtcatatgcttgtcttaaagattaagccatgcatgt
ctaag-tat-aagctttta-tacagtg-agactgcg-aatggctcattaaaacagttata
gttta-tttgctgatcgtttatatggataaccgtagtaattctagagctaatacatgctg
gttacgcagt--------gcgtagtatttattagatataagccaacgtg-----------
cgaggactcataataactgagcggacttc-ttcg------gaagtgcagcat-tcaagtt
tctgccctatcagctt--gatggtagtgtattggactaccatggcagtgacgggtgacgg
agaattagggttcgattccggagagggagcctgagaaacggctaccacatctaaggaagg
cagcaggcgcgcaaattacccaatcctaactcagggaggtagtgacaagaaataacaacg
c-ggggctc-agtctc-gtgattggaatgagaacaatgtaaaagccttaacgagaatcaa
ctggagggcaagtctggtgccagcagccgcggtaataccagctccagtagcgtatattaa
agttgttgcagttaaaaagctcgtagttgaaactctgtgcggaatgagc-------tgtc
taggcagcacaggccgtgcatccgcttgagcagcggccgtcgtc-----tttacgggggt
cgtgat-caggcactttaccttgagcaaattagagtgttccaggcaggcgtcagcctgaa
tagtccagcatggaataatagaaaaggactgaga-gcca-ctgttggtg-cgt-ggc-tt
ttagtaatgattaatagggatagttgggggcattcgtttttaattgtcagaggtgaaatt
ctatgatttattaaagacgaacctatgcgaaagcatttgccaaggatgttttcattaatc
aagaacgaaagtt-aagggatcaaagacgatcagataccgtcgtagtcttaaccataaac
tatgccgactagagattgg-aggagaaatacaaagactcc-ttcagcatctt-ccgagaa
atc-aaagtctttgggttctggggggagtatggt-cgcaagactgaaactt-a-aaggaa
ttgacggaa-gggcaccaccag-gtgtggagcctgcggcttaatttgactcaacacgggg
aaa-cttaccaggtccagacatggcgaggattgacagactgacagctctttcttgattct
atgggtggtggtgcatggccgttcttagttggtggagtgatttgtctggttaattccgat
aacgaacgagacctcagcctgctaactagtcaag-agctgt---ctagcttttggacttc
ttagagggactgtgg-g-ggctactcc--acggaagtttgaggcaataacaggtctgtga
tgcccttagatgtcctgggccgcacgcgcgctacactgatgcaggcagcaag--ttccgt
ggcagacatgtctcgggaaactccaacctgcatcgtgatggggattgactcttggaattc
ttggtcatcaacgaggaatacctagtaaacgcaagtcatcagcttgcattgattacgtcc
ctgccctttgtacacaccgcccgtcgctcctaccga--ttgagtggtgcggtgaaccctt
cgg-accggtac--------gccgggaagttgtgtaaaccttaccacttagaggaaggag
aagtcgtaacaaggtttctgtaggtgaacctgcagaaggatca-----------------
------------------------------------------------------------
------------------------------------------------------------
------------------------------------------------------------
------------------------------------------------------------
------------------------------------------
>AB505481.1
------------------------------------------------------------
--------------------------t-gaactgcg-aatggctcattaaaacagttata
gttta-tttgctgatcgtttatatggataaccgtagtaattctagagctaatacatgctg
gttgcgcagt--------gcgtagtatttattagatataagccaatagg-----------
cgaggactcataataactaagcggacttc-ttcg------gaagtgcagcat-ttaagtt
tctgccctatcagctt--gatggtagtgtattggactaccatggcaatgacgggtgacgg
agaattagggttcgattccggagagggagcctgagaaacggctaccacatctaaggaagg
cagcaggcgcgcaaattacccaatcctaactcagggaggtagtgacaagaaataacaacg
c-ggggcaa-agtctc-gcgattggaatgagcacaatgtaaaagccttaacgaggatcca
ctggagggcaagtctggtgccagcagccgcggtaataccagctccagtagcgtatattaa
agttgttgcagttaaaaagctcgtagttgaaattctgtacggaatgagc-------ttct
aaggaggcacaggccgtacatccgtctgagcagcgttcttcgtc-----tttacggggtt
cgtgat-caggcactttaccttgagcaaattagagtgttccaagcaggcgtcagcctgaa
tagtccagcatggaataatagaataggactgaga-gcca-ctgttggtg-cgt-ggc-ac
ttagtaatgattaatagggatagttgggggcattcgtatttaattgtcagaggtgaaatt
ctatgatttattaaagacgaacttatgcgaaagcatttgccaaggatgttttcattaatc
aagatcgaaagtt-aagggatcaaagacgatcagataccgtcgtagtcttaaccataaac
tatgccgactagagattgg-aagggaaactaaaagaccct-ttcagcatctt-ccgagaa
atc-aaagtctttgggttctggggggagtatggt-cgcaagactgaaactt-a-aaggaa
ttgacggaa-gggcaccaccag-gtgtggagcctgcggcttaatttgactcaacacgggg
aaa-cttaccagggccagacatggcaaggattgacagactgacagctctttcttgattct
atgggtggtggtgcatggccgtacttagttggtggagtgatttgtctggttaattccgat
gacgaacgagacctcagcctgctaactagtcaga-ttctgc---ttagattttggacttc
ttagagggactgtgg-g-ggttactcc--acggaagtttgaggcaataacaggtctgtga
tgcccttagatgtcctgggccgcacgcgcgctacactgatgcaggcagcaag--ttccat
ggcagacatgtcttgggaaccttcaaactgcatcgtgatggggattgactcttggaattc
ttggtcatcaacgaggaatacctagtaaacgcaagtcatcagcttgcattgattacgtcc
ctgccctttgtacacaccgcccgtcgctcctaccga--ttgagtggtgagatgaattctc
cgg-accggttc--------gctgggaagttgtgtaaatcttaccacttagaggaaggag
aagtcgtaacaaggtttctgtaggtgaacctgcag-------------------------
------------------------------------------------------------
------------------------------------------------------------
------------------------------------------------------------
------------------------------------------------------------
------------------------------------------
>AM295495.1
----------------------tagtcatatgcttgtctaaaagactaagccatgcatgt
ctaag-tat-aagctttta-tacagtg-agactgcg-aatggctcattaaaacagttata
gttta-tttgctgatcgtttatatggataaccgtagtaattctagagctaatacatgctg
gttacgctgt--------gcgtagtatttattagatataagccaacgag-----------
cgaggaatcataataactgagcggacttc-ttta-----cgaagtgcagcat-tcaagtt
tctgccctatcagctt--gatggtagtgtattggactaccatggcagtgacgggtgacgg
agaattagggttcgattccggagagggagcctgagaaacggctaccacatctaaggaagg
cagcaggcgcgcaaattacccaatcctaactcagggaggtagtgacaagaaataacaacg
t-ggggcta-agtctc-acgattggaatgagtacaatgtaaaagccttaacgaggaccaa
ctggagggcaagtctggtgccagcagccgcggtaataccagctccagtagcgtatattaa
agttgttgcagttaaaaagctcgtagttgaaactctgtacggaacgaac-------agcc
acggctgagcggaccgtgcatccgcctgaatagcat--gctgtcgttttatcggcggtaa
tgtgat-caggcactttaccttgagcaaattagagtgttccaggcaggcgtcagcctgaa
tagtccagcatggaataatagaaaaggacttagc-tcca-ctgttggtg-cgt-ggt-gc
tgagtaatgattaatagggacagttgggggcattcgtatttaattgtcagaggtgaaatt
ctatgatttattaaagacggacctatgcgaaagcatttgccaaggatgttttcattaatc
aggaacgaaagtt-aagggatcaaagacgatcagataccgtcgtagtcttaaccataaac
tatgccgactagagattgg-aggtgaaatcacaatactcc-ttcagcatctt-ccgagaa
atc-aaagtctttgggttctggggggagtatggt-cgcaagactgaaactt-a-aaggaa
ttgacggaa-gggcaccaccag-gtgtggagcctgcggcttaatttgactcaacacgggg
aaa-cttaccaggtccagacatagctaggattgacagactgatagctctttcttgattct
atgggtggtggtgcatggccgttcttagttggtggagtgatttgtctggttaattccgat
aacgaacgagacctcagcctgctaactagtcaga-ttctgy---ttagattctggacttc
ttagagggactgtgg-g-agctattcc--acggaagtttgaggcaataacaggtctgtga
tgcccttagatgtcctgggccgcacgcgcgctacactgatgcaggcagcaag--tcccat
ggcagacatgtcttggaaaactacaatctgtatcgtgctggggattgactattggaattc
ttggtcatcaacgaggaatacctagtaaacgcaagtcatcagcttgcattgattacgtcc
ctgccctttgtacacaccgcccgtcgctcctaccga--ttgagtggtgcggtgaaccctt
cgg-accggtac--------gccgggaagttgtgtaaacctcttcacttagaggaaggag
aagtcgtaacaaggtttctgtaggt-----------------------------------
------------------------------------------------------------
------------------------------------------------------------
------------------------------------------------------------
------------------------------------------------------------
------------------------------------------
>KM222108.1
--aacctggttgatcctgccagtagtcatatgcttgtcttaaagattaagccatgcatgt
ctaag-tat-aagctttta-tacagtg-agactgcg-aatggctcattaaatcagttata
gttta-tttgctgaacgtttatatggataaccgtagtaattctagagctaatacatgctg
gttgcgcagt--------gcgtagtatatattagata-aagccaacggg-----------
cgaggagtcataatatctgagcggacttc-gttt------gaagtgcagcat-tgaagtt
tctgccctatcggctt--gatggtagtgtattggactaccatggcaatgacgggtgacgg
agaattagggctcgattccggagagggagcctgagaaacggctaccacatctaaggaagg
cagcaggcgcgcaaattacccaatcctaactcagggaggtagtgacaagaaataacaacg
c-ggggcaa-agtctc-gtgattggaatgaggacaatgtaaaagccttatcgaggatcca
ctggagggcaagtctggtgccagcagccgcggtaataccagctccagtagcgtatattaa
agttgttgcagttaaaaagctcgtagttgaagttctgtacggattgagt-------ctcc
acggagacacaagccgtacatccgtctga-------------------------------
-ttctt-cagacactttaccttgagcaaattagagtgttccaggcaggcgccagcctgaa
tagtccagcatggaataatagaaaaggacgaaga-gcca-ctgttggtg-cgt-ggc-cc
ttagtaatgattaatagggatagttgggggcattcgtatttaattgtcagaggtgaaatt
ctatgatttattaaagacgaacctatgcgaaagcatttgccaaggatgttttcattaatc
aagaacgaaagtt-aagggatcaaagacgatcagataccgtcgtagtcttaaccataaac
tatgccgactagagattgg-atggggaattc-aagaccca-ttcaggatctt-ccgagaa
atc-aaagtctttgggttctggggggagtatggt-cgcaagactgaaactt-a-aaggaa
ttgacggaa-gggcaccaccag-gtgtggagcctgcggcttaatttgactcaacacgggg
aaa-cttaccagggccagacatggcaaggattgacagactgacagctctttcttgattct
atgggtggtggtgcatggccgttcttagttggtggagtgatttgtctggttaattccgat
aacgaacgagacctcagcctgctaactagttcgt-tcctgc---ttaggatcgggacttc
ttagagggactttgg-g-ggttactcc--aaggaagtttgaggcaataacaggtctgtga
tgcccttagatgtcctgggccgcacgcgcgctacactgatgcaggcagtaag--ttccat
gtcagacatgtcatgggaaccttcaaactgcatcgtgatggggattgactcttggaattc
ttggtcataaacgaggaatacctagtaaacgcaagtcatcagcttgcattgattacgtcc
ctgccctttgtacacaccgcccgtcgctcctaccga--ttgagtggtgaggtgaaccctt
cgg-accgctca--------cccgggaagttgtgtaaaccttaccacttagaggaaggag
aagtcgtaacaaggtttctgtaggtgaacctgcagaaggatca-----------------
------------------------------------------------------------
------------------------------------------------------------
------------------------------------------------------------
------------------------------------------------------------
------------------------------------------
>DQ822483.1
--aacctggttgatcctgccagtagtcatatgcttgtcttaaagattaagccatgcatgt
ctaag-tat-aagctttta-tacagtg-agactgcg-aatggctcattaaatcagttata
gttta-tttgctgatcgtttatatggataaccgtagtaattctagagctaatacatgctg
gttacgcagt--------gcgtagtatttattagatataagccaacggg-----------
cgaggactcataataactgagcggacttt-tt--------aaagtgcagcat-tgaagtt
tctgccctatcagctt--gatggtagtgtattggactaccatggcaatgacgggtgacgg
agaattagggttcgattccggagagggagcctgagagacggctaccacatctaaggaagg
cagcaggcgcgcaaattacccaatcctaactcagggaggtagtgacaagaaataacaacg
c-ggggcaa-agtctc-gtgattggaatgaggacaatgtaaaagccttatcgaggaacaa
ctggagggcaagtctggtgccagcagccgcggtaataccagctccagtagcgtatattaa
agttgttgcagttaaaaagctcgtagttgaagctctgcagagagtattc-------gtct
ccggatgaaaactgtctgcatccgtctga-------------------------------
-ttttt-cagacactttaccttgagcaaattagagtgttccaggcaggcgtcagcctgaa
tagtccagcatggaataatagaaaaggacgaaga-gcca-ctgttggtg-cgt-ggc-cc
ttagtaatgatgaatagggatagttgggggcattcgtatttaattgtcagaggtgaaatt
ctatgatttattaaagacgaacctatgcgaaagcatttgccaaggatgttttcattaatc
aagaacgaaagtt-aagggatcaaagacgatcagataccgtcgtagtcttaaccataaac
tatgccgactagagattgg-agggggaatt----aactcc-ttcaggatctt-ccgagaa
atc-aaagtctttgggttctggggggagtatggt-cgcaagactgaaactt-a-aaggaa
ttgacggaa-gggcaccaccag-gtgtggagcctgcggcttaatttgactcaacacgggg
aaa-cttaccagggccagacatgggaaggattgacagattgacagctctttcttgattct
atgggtggtggtgcatggccgttcttagttggtggagtgatttgtctggttaattccgat
aacgaacgagacctcagcctgctaactagttcga-ttctgc---ttaggatcgggacttc
ttagagggactttgg-g-ggctactcc--aaggaagtttgaggcaataacaggtctgtga
tgcccttagatgtcctgggccgcacgcgcgctacactgatgcaggcactaag--ttccgt
ggcagacatgtcccgggaacctataaactgcatcgtgatggggattgactcttggaattc
ttggtcatgaacgaggaatacctagtaaacgcaagtcatcagcttgcattgattacgtcc
ctgccctttgtacacaccgcccgtcgctcctaccga--ttgagtggtgaggtgagccctc
cgg-accgccta---------gcgggaagctgtgcaaaccttaccacttagaggaaggag
aagtcgtaacaaggtttctgtaggagaacctgcagaaggatca-----------------
------------------------------------------------------------
------------------------------------------------------------
------------------------------------------------------------
------------------------------------------------------------
------------------------------------------
>DQ445605.1
--aacctggttgatcctgccagtagtcatatgcttgtcttaaagattaagccatgcatgt
ctaag-tat-aagcttata-tacagtg-agactgcg-aatggctcattaaaacagttata
gttta-tttgctgatcgtttatatggataaccgtagtaatactagagctaatacatgctg
gttgcgctgt--------gcgtagtatttattagataaaagccaacggg-----------
cgaggaatcataataactgagcggacttc-gtaa------gaagtgcagcat-tcaagtt
tctgccctatcagctt--gatggtagtgtattggactaccatggcagtaacgggtaacgg
agaattagggttcgattccggagagggagcctgagaaacggctaccacatctaaggaagg
cagcaggcgcgcaaattacccaatcctaactcagggaggtagtgacaagaaataacaaag
c-agggcaa-tgtctt-gctattggaatgagtacaatgtacaagccttaacgaggaccaa
ctggagggcaagtctggtgccagcagccgcggtaataccagctccagtagcgtatattaa
agttgttgcagttaaaaagctcgtagttgaaattctgtccggaacttat-------ggcc
acggccaga-ggaccggacatccgcctgagcagcgg--gtcgtcgttctatcggcggt-t
cgtgat-taggcactttaccttgagcaaattagagtgttccaggcaggcgaaagcctgaa
tagtccagcatggaataacagaaaaggactcagc-tcta-ctgttggtg-cgt-ggc-gc
ttagtaatgattaatagggatagttgggggcattcgtatttaattgtcagaggtgaaatt
ctatgatttattaaagacgaacctatgcgaaagcatttgccaaggatgttttcattaatc
aagaacgaaagtt-aagggatcaaagacgatcagataccgtcgtagtcttaaacataaac
tatgccgactagagattgg-aggtgctacttcaagactcc-ttcagcatctt-acgagaa
atc-aaagtctttgggttctggggggagtatggt-cgcaagactgaaactt-a-aaggaa
ttgacggaa-gggcaccaccag-gtgtggagcctgcggcttaatttgactcaacacgggg
aaa-cttaccaggtccagacataggtaggattgacagactgacagctctttcttgattct
atgggtggtggtgcatggccgttcttagttggtggagtgatttgtctggttaattccgat
aacgaacgagacctcagcctgctaactagtcaaaatcctaa---ctgggtattgtacttc
ttagagggactgtgg-g-ggttactcc--acggaagtttgaggcaataacaggtctgtga
tgcccttagatgtcctgggccgcacgcgcgctacactgatgcatgcagcaag--ttccga
gacagatatgcctcggaaacctacaacgtgcatcgtgatggggattgacccttggaattc
ttggtcatcaacgaggaatacctagtaaacgcaagtcatcagcttgcattgattacgtcc
ctgccctttgtacacaccgcccgtcgctcctaccgat-ttgagtggtgcggtgaaccctc
cgg-accggcac--------gccgggaagttgagtaaaccttaccacttagaggaaggaa
aagtcgtaacaaggtttctgtaggtgaacctgcagaaggatca-----------------
------------------------------------------------------------
------------------------------------------------------------
------------------------------------------------------------
------------------------------------------------------------
------------------------------------------
>LN869952.1
----------------------------------------------taagccatgcatgt
gtaag-tat-aagctttta-tacggcg-agactgcg-aatggctcattaaaacagttata
gttta-tttgctaatcgtgtatatggataaccgtagtaattctagagctaatacatgct-
gttacgctgt--------gcgtagtatttattagataagcc--------------aatgt
ggaggactcataataactttgcggacccc-ttcg------ggggcgaagcat-tcaagtt
tctgccctatcagcttt-gatggtagtgtattggactaccatggcgacgacgggtaacgg
ggaattagggttcgattccggagagggagcctgagaaacggctaccacatctaaggaagg
cagcaggcgcgcaaattacccaatcctgattcagggaggtagtgacaagaaataacaaca
c-cgggctt-tgcctg-gtgattgcaatgagtacaatgtaaaagccttaacgaggaccca
ctggagggcaagtctggtgccagcagccgcggtaataccagctccagtagcgtatattaa
agttgttgcagttaaaaagctcgtagttgaagctctgtatcagcccgag---cgc-ccct
agggtgcgacggctggtgcatccgcttgagcagcca--gcgggtattgatttatccgtat
ggtgat-caggcactttaccttgagaaaattagagtgttccaggcaggcaatcgcctgaa
tagtacagcatggaataatagaagaggactaagc-ctca-gagttggtg-ctt-ggg-gt
ttagtaatgattaatagggacagttgggggcattcgtatttaattgtcagaggtgaaatt
ctatgattaattaaagacgaacctatgcgaaagcatttgccaaggatgttttcattaatc
aagaacgaaagtt-aagggatcaaagacgatcagataccgtcgtagtcttaaccataaac
tatgccgactagagattgg-aggtgcaattcaagtactcc-ttcagcatctt-acgagaa
atc-aaagtctttgggttctggggggagtatggt-cgcaagactgaaactt-a-aaggaa
ttgacggaa-gggcaccaccag-gtgtggagcctgcggcttaatttgactcaacacgggg
aaa-cttaccaggtccagacatgggaaggattgacagattgatagctctttcttgattct
atgggtggtggtgcatggccgttcttagttggtggagtgatttgtctggttaattccgat
aacgaacgagacctcagcctgctaactagttgct-gttcat----tgagcagtgaacttc
ttagagggactttgg-g-ggctactcc--aaggaagcttgaggcaataacaggtctgtga
tgcccttagatgtcctgggccgcacgcgcgctacactgatgcaggcaacaag-cttccgt
ggcagaaatgcctcggtaacctacaacctgtatcgtgatggggattgactcttggaattc
ttggtcatcaacgaggaatacctagtaaacgcaagtcatcagcttgcattgactacgtcc
ctgccctttgtacacaccgcccgtcgctcctaccga--tcgagtgataaggtgaaccctt
cgg-accggtgcttg--c------------------------------------------
------------------------------------------------------------
------------------------------------------------------------
------------------------------------------------------------
------------------------------------------------------------
------------------------------------------------------------
------------------------------------------
>AM713188.1
-----------------------agtcatatgcttgtcttaaagactaacccatgcatgt
gtaag-tat-aagctttta-tacggcg-agactgcg-aatggctcattaaaacagttata
gttta-tttgctaatcgtgtatatggataaccgtagtaattctagagctaatacatgct-
gttacgctgt--------gcgtagtatttattagataagcc--------------aatgt
ggaggactcatgataactttgcggacccc-tttt------ggggcgaagcat-tcaagtt
tctgccctatcagcttt-gatggtagtgtattggactaccatggcgatgacgggtaacgg
ggaattagggttcgattccggagagggagcctgagaaacggctaccacatctaaggaagg
cagcaggcgcgcaaattacccaatcctaattcagggaggtagtgacaagaaataacaacg
c-ggggctt-tgcctc-gcgattgcaatgagtacaatgtaaaagccttaacgaggaccca
ctggagggcaagtctggtgccagcagccgcggtaataccagctccagtagcgtatattaa
agttgttgcagttaaaaagctcgtagttgaagctctgtacctgcttgag---cgc-tctc
tgagtgcaaaagctggtgcattcgcttgaatagtat--gcaggtattgagttactttgta
tatgat-caggcactttaccttgagaaaattagagtgttccaggcaggcttgggcctgaa
cagtacagcatggaataatagaagaggactgagc-ctca-gagttggtg-ctt-gag-gc
ctagtaatgattaatagggacagttgggggcattcgtatttaattgtcagaggtgaaatt
ctatgattaattaaagacgaacctatgcgaaagcatttgccaaggatgttttcattaatc
aagaacgaaagtt-aagggatcaaagacgatcagataccgtcgtagtcttaaccataaac
tatgccgactagagattgg-aggtgcaattacagtactcc-ttcagcatctt-acgagaa
atc-aaagtctttgggttctggggggagtatggt-cgcaagactgaaactt-a-aaggaa
ttgacggaa-gggcaccaccag-gtgtggagcctgcggcttaatttgactcaacacgggg
aaa-cttaccaggtccagacatgggaaggattgacagattgatagctctttcttgattct
atgggtggtggtgcatggccgttcttagttggtggagtgatttgtctggttaattccgat
aacgaacgagacctcagcctgctaactagttcta-ctctct----tgagtagtggacttc
ttagagggactttgg-a-ggctactcc--aaggaagtgtgaggcaataacaggtctgtga
tgcccttagatgtcctgggccgcacgcgcgctacactgatgcatgcagcaag-ttaccga
gttagaaataattcggaaacctacaaattgcatcgtgatggggattgatccttggaattc
ttggtcatgaacgaggaatacctagtaaacgcaagtcatcagcttgcattgactacgtcc
ctgccctttgtacacaccgcccgtcgctcctaccga--tcgagtgataaggtgaaccctt
cgg-actgggtgctt--cgcactgggaagttgagtaaaccttctcacttagaggaaggag
aagtcgtaa---------------------------------------------------
------------------------------------------------------------
------------------------------------------------------------
------------------------------------------------------------
------------------------------------------------------------
------------------------------------------
>EU583990.1
--aacctggttgatcctgccagtagtcatatgcttgtctcaaagattaagccatgcatgt
gtgag-tat-aag-tgtta-tacagcg-agactgcg-aatggctcattacaacagttata
gttca-cttgtgaggcgtgtatatggataaccgtagtaattctagagctaatacatgctg
gttgcgcagt--------gcgcagcatttattagataaaacccaacggag--caatccgg
tgaggagtcgtagtaactgagcgaacttc--tca------gaagtgacacat-tcaagtt
tctgccctatcagctttcgatggtagtgtattggactaccatggcgatgacgggtgacgg
agaattagggttcgattccggagagggagcctgagaaatggctaccacatccaaggaagg
cagcaggcgcgcaaattacccaatcctgactcagggaggtagtgacaagaaataacaacg
ctaggactt-tgtcct-gcgattggaatgagtacaacgtaaaatccttaacgagtaccca
ctggagggcaagtctggtgccagcagccgcggtaattccagctccagtagcgtatattaa
agttgttgcagttaaaaagctcgtagttgaacctctgcgacgcgagcagcagg---cttc
ggcaggcagcggacgtcgcatccacctg-ttagcag--tcagctattgatttagtga-gc
tgtgac-caggtagtttaccttgagaaaattagagtgttccaggcaggcggtcgcctgaa
tagtgcagcatggaataatagaagaggactgagc--tcatttattggtg-tta-tgg-gg
tcggtgatgattgatagggacagttgggggcgttcgtatttaattgtcagaggtgaaatt
cttggattaattaaagacgaacttctgcgaaagcatttgccaaggatgttttcattaatc
aagaacgaaagtt-aagggatcaaagacgatcagataccgtcgtagtcttaaccataaac
gatgccgactagagattgg-agaagccattcc-agacttc-ttcagcatctt-ccgagaa
atc-aaagtctttgggttctggggggagtatggt-cgcaagactgaaactt-a-aaggaa
ttgacggaa-gggcaccaccag-gagtggagcttgcggcttaatttgactcaacacgggg
aaa-cttaccaggtccagacatgggaaggattgacagactgaaagatctttcttgattct
atgggtggtggtgcatggccgttcttagttggtggagtgatctgtctggttaattccgat
aacgaacgagacctcagcctgctaactagtcgcc-actggt---cacagtgacggacttc
ttagagggactttag-g-cgcgagcct--aaggaagcttgaggcaataacaggtctgtga
tgcccttagatgtcctgggccgcacgcgcgctacactgacgcaggcagcaag--ttccgc
gacagacatgtcccgggaacctccaaactgcgtcgtgatggggattgactcttgtaactc
ttggtcatgaacgaggaattcctagtaaacgcaagtcatcagcttgcattgactacgtcc
ctgccctttgtacacaccgcccgtcgctcctaccga--ttgagcgaagaggtgaaccctc
tgg-actggccttcc--acggctaggaagttgagtaaacctcttcacttagaggaaggag
aagtcgtaacaaggtttctgtaggtgaacctgcagaaggatca-----------------
------------------------------------------------------------
------------------------------------------------------------
------------------------------------------------------------
------------------------------------------------------------
------------------------------------------
>KP970237.1
----------------------------------------taagat---agcctgcatgt
ct-ag-tat-aagctttta-tacagtg-agactgcg-aatggctcattaaaacagttata
gttta-tttgctattcgtttatatggataaccgtagtaattctagagctaatacatgcat
tattcgcgactcacga-agcgtagtatttattagataagcaccacgggcttcggcttgtg
tgaggaatcataataactgagcgaactaccattg------gtagtgaagcat-tcaagtt
tctgccctatcagctttcgatggtagtgtattggactaccatggcgttgacgggtaacgg
agaattagggttcgattccggagagggagcctgagaaacggctaccacatctaaggatgg
cagcaggcgcgcaaattacccaatcctaactcagggaggtagtgacaagaaataacaact
t-cgggctt---gccc-gagattggaatgagtacaacgtacaatctttaacgagtaccaa
ctggagggcaagtctggtgccagcagccgcggtaattccagctccagtagcgtatactaa
agttgttgcagttaaaaagctcgtagttgaatttctgtgtagtgtacttgcggtc--tcc
ggaccaatatatattgcacatccatctgaacagcacttcttgtcattcatttgtcggttg
tgtgat-cagatactttaccttgagaaaaatagagtgttccaagcaggcgtccgcctgaa
taataaagcatggaataatacaataggactgggt-tcta----ttggtg-cat-aga-ac
ttagtaatgattaatagggacagttgggggcatttgtatttaattgtcagaggtgaaatt
ctttgatttattaaagacaaacctatgcgaaagcatttgccaaggatgttttcattaatc
aagaacgaaagtt-aagggatcgaagacgatcagataccgtcgtagtcttaaccataaac
tatgccgactagagattggaaggtgcaatctcaatactcc-ttcagcatcttaaggaaaa
atc-aaagtctttgggttctgggggtagtatggtccgcaagactgaaactt-a-aaggaa
ttgacggaaggggcaccacaag-gtgtggagcctgcggcttaatttgactcaacacgggg
aaa-cttaccaggtccagacatgggaaggattgacagattgg-agatctttcttgattcc
atggatggtggtgcatggccgttcttagttggtggagtgatttgtcaggttaattccgat
aacgaacgagacctcaacctgctaactagttgca-gcttctt--tcaagttgtagacttc
ttagagggactatag-g-atttaacct--aaggaagtttgaggcaataacaggtctgtga
tgcccttagatgtcctgggccgcacgcgcgctacactgatgcaggcactaag-tctccaa
tttcgaaagattttgggaacctccaaactgcatcgtgctggggattgacacttgtaatta
tttgtcatcaacgaggaatacctagtaagcgcaagtcatcagcttgcactgattacgtcc
ctgccctttgtacacaccgcccgtcgctcctaccga--ttgggtgatgcggtgagccttt
cggaacgggcgcttc--ggcgcctgaaagttatgcaaatctcatcactagagga------
------------------------------------------------------------
------------------------------------------------------------
------------------------------------------------------------
------------------------------------------------------------
------------------------------------------------------------
------------------------------------------
>JX268906.1
------------------------------------------------------------
------------------------------------------------------------
------------------------------------------------------------
------------------------------------------------------------
------------------------------------------------------------
---------------cttgatggtagtgtattggactaccatggcgttgacgggtaacgg
agaattagggttcgattccggagagggagcctgagaaacggctaccacatctaaggatgg
cagcaggcgcgcaaattacccaatcctgactcagggaggtagtgacaagaaataacaact
t-cggattt---atcc-gagattggaatgagtacaatgtaaaatttttaacgagtaccaa
ctggagggcaagtctggtgccagcagccgcggtaattccagctccagtagcgtatattaa
agttgttgcagttaaaaagctcgtagttgaatttctgtgtagtgtatttgaggtc--ttc
ggactgatctgcattgcacatccatctgaacagcatttcatgtcattgatttggcggtta
tgtgat-cagatactttaccttgagaaaaatagagtgttccaagcaggcgctcgcctgaa
taataaagcatggaataatacgataggactgagt-tcta----ttggtg-cat-aga-ac
gcagtaatgattaatagggacagttgggggcatttgtatttaattgtcagaggtgaaatt
ctttgatttattaaagacaaacctatgcgaaagcatttgccaaggatgttttcattaatc
aagaacgaaagtt-aagggatcaaagacgatcagataccgtc------------------
------------------------------------------------------------
------------------------------------------------------------
------------------------------------------------------------
------------------------------------------------------------
------------------------------------------------------------
------------------------------------------------------------
------------------------------------------------------------
------------------------------------------------------------
------------------------------------------------------------
------------------------------------------------------------
------------------------------------------------------------
------------------------------------------------------------
------------------------------------------------------------
------------------------------------------------------------
------------------------------------------------------------
------------------------------------------------------------
------------------------------------------------------------
------------------------------------------
>EU583993.1
--aacctggttgatcctgccagtagtcatatgcttgtctcaaagattaagccacgcatgt
ctaag-tat-aagctttta-tacagtg-agactgcg-aatggctcattaaaacagttata
gttta-tttgctattcgtttatatggataaccgtagtaattctagagctaatacatgcat
tgttcgcgactcacga-agcgtagtatttattagataagcaccatgggcttcggcttgtg
tgaggaatcataataacttagcgaaccactatca------gtggtgaagcat-tcaagct
tctgccctatcagctttcgatggtagtgtattggactaccatggcgttgacgggtaacgg
agaattagggttcgattccggagagggagcctgagaaacggctaccacatctaaggatgg
cagcaggcgcgcaaattacccaattctaattcagagaggtagtgacaagaaataacaact
t-cgggctt---gccc-gagattggaatgagtacaatgtacaacctttaacgagtaccaa
ctggagggcaagtctggtgccagcagccgcggtaattccagctccagtagcgtatactaa
agttgttgcagttaaaaagctcgtagttgaatctctgtgtagtgtatttgaggac--ctt
ggtctgatatgcactgcacatccatctgaacagcatttctcgtcattcatttgtcggtta
tgtgat-cagatactttaccttgagaaaaatagagtgttccaagcaggcgtccgcctgaa
taataaagcatggaataatacaataggactgggt-tcta----ttggtg-cat-aga-gc
ttagtaatgattaatagggacagttgggggcattcgtatcttattgtcagaggtgaaatt
ctttgattcatgaaagacgaacctatgcgaaagcatttgccaaggatgttttcattaatc
aagaacgaaagtt-aagggatcgaagacgatcagataccgtcgtagtcttaaccataaac
tatgccgactagagattgg-aggtgcaatctcaatactcc-ttcagcatctt-aggagaa
atc-aaagtctttgggttctgggggtagtatggt-cgcaagactgaaactt-a-aaggaa
ttgacggaa-gggcaccacaag-gtgtggagcctgcggcttaatttgactcaacacgggg
aaa-cttaccaggtccagacatgggaaggattgacagattgg-agatctttcttgattcc
atggatggtggtgcatggccgttcttagttggtggagtgatttgtcaggttaattccgat
aacgaacgagacctcaacctactaactagttgca-gcttctt--acaagctgtagacttc
ttagagggactgtag-g-atttaacct--aaggaagtttgaggcaataacaggtctgtga
tgcccttagatgtcctgggccgcacgcgcgctacactgatacaggcagtaag-tctccaa
tttcgaaagattttgggaaccttcaaactgtatcgtgctggggattgacacttgtaatta
tttgtcatcaacgaggaatacctagtaagcgcaagtcaacagcttgcactgattacgtcc
ctgccctttgtacacaccgcccgtcgctcctaccga--ttgggtgatgcggtgagccttt
cgg-acgggcgcttc--ggcgcctgaaagtcatgcaaatctcatcacttagaggaaggag
acgtcgtaacaaggtttccgtaggtgaacctgcagaaggatca-----------------
------------------------------------------------------------
------------------------------------------------------------
------------------------------------------------------------
------------------------------------------------------------
------------------------------------------
>EF526862.1
-taacctggttgatcctgccagtagtcatatgcttgtctcaaagattaagccatgcatgt
ctaag-tat-aagctttta-tacagtg-agactgcg-aatggctcattaaaacagttata
gttta-tttgctattcgtttatatggataaccgtagtaattctagagctaatacatgcat
tattcgcgactcacga-agcgtagtatttattagataagcaccacgggcttcggcttgtg
tgaggaatcataataactgagcgaactaccatcg------gtagtgaagcat-tcaagtt
tctgccctatcagctttcgatggtagtgtattggactaccatggcgttgacgggtaacgg
agaattagggttcgattccggagagggagcctgagaaacggctaccacatctaaggatgg
cagcaggcgcgcaaattacccaatcctaactcagggaggtagtgacaagaaataacaact
t-cgggctt---gccc-gagattggaatgagtacaacgtacaatctttaacgagtaccaa
ctggagggcaagtctggtgccagcagccgcggtaattccagctccagtagcgtatactaa
agttgttgcagttaaaaagctcgtagttgaatttctgtgtagtgtacttgcggtc--tcc
ggaccaatatatactgcacatccatctgaacagcacttcttgtcattcatttgtcggttg
tgtgat-cagatactttaccttgagaaaaatagagtgttccaagcaggcgtccgcctgaa
t-----------------------------------------------------------
------------------------------------------------------------
------------------------------------------------------------
agaaacgaaagtt-aagggatcgaagacgatcagataccgtcgtagtcttaaccataaac
tatgccgactagagattgg-aggtgcaatctcaatactcc-tttagcatctt-aggagaa
atc-aaagtctttgggttctgggggtagtatggt-cgcaagactgaaactt-a-aaggaa
ttgacggaa-gggcaccacaag-gtgtggagcctgcggcttaatttgactcaacacgggg
aaa-cttaccaggtccagacatgggaaggattgacagattgg-agatctttcttgattcc
atggatggtggtgcatggccgttcttagttggtggagtgatttgtcaggttaattccgat
aacgaacgagacctcaacctgctaactagttgca-gcttctt--tcaagttgtagacttc
ttagagggactatag-g-atttaacct--aaggaagtttgaggcaataacaggtctgtga
tgcccttagatgtcctgggccgcacgcgcgctacactgatgcaggcactaag-tctccaa
tttcgaaagattttgggaaccttcaaactgcatcgtgctggggattgacacttgtaatta
tttgtcatcaacgaggaatacctagtaagcgcaagtcatcagcttgcactgattacgtcc
ctgccctttgtacacaccgcccgtcgctcctaccga--ttgggtgatgcggtgagccttt
cgg-acgggcgcttc--ggcgcctgaaagttatgcaaatctcatcacttagaggaaggag
aagtcgtaacaaggtttccgtaggtgaacctgcagaaggatcaa----------------
------------------------------------------------------------
------------------------------------------------------------
------------------------------------------------------------
------------------------------------------------------------
------------------------------------------
