# Supplementary material for: EukRef: Phylogenetic curation of ribosomal RNA to enhance understanding of eukaryotic diversity and distribution
Source: PLoS Biol. 2018 Sep 17;16(9):e2005849. doi: 10.1371/journal.pbio.2005849 (PMC6160240; doi:10.1371/journal.pbio.2005849)
Supplement: S2 Data — (TRE) [file pbio.2005849.s003.tre]

(((JF800908.1:0.03670668021549362142,(((JQ768407.1:0.02756420405764434603,AM946031.1:0.06653521941248169425)90:0.08071067216635693931,((EU583990.1:0.15003580659941576081,(((FJ998026.1:0.00873437167858445718,(FN826838.1:0.03857691866454082685,FN826896.1:0.02814050223543263993)99:0.00996439461125648782)100:0.02765635310953526785,(JX268942.1:0.03851807301387127902,((HM140405.1:0.02709949172400468939,JX268854.1:0.01844154755494976927)91:0.00760896241819154599,KM222109.1:0.01853882748569575176)85:0.01379816889633323808)97:0.02504557857918215946)99:0.07946756538280021209,((L31517.1:0.10016850692547658863,(((KC486747.1:0.02605411795762670180,EU583991.1:0.06443549196388929923)98:0.02620149912607462259,(AY630405.1:0.05634952414981276442,((EF688408.1:0.02446624228880291130,U47620.1:0.01603881658680060204)99:0.01882603607592557571,(EU583992.1:0.00870096265875801821,JX457420.1:0.04750533844602642525)100:0.02314954088818928571)81:0.02105345335992600542)100:0.02925064656944693572)85:0.01719540601897127582,((HQ219450.1:0.02546100104632338657,(KP970242.1:0.02276343880146285137,(AF357913.1:0.04420636383426375382,(AF357145.1:0.01081101850185952305,GU070871.1:0.02430237974188914629)34:0.00514136115863493212)91:0.01037399059210237715)47:0.00339412294973131471)100:0.05216991859064550735,(KF206427.1:0.00857128096092790552,KP970224.1:0.03866039660580045112)100:0.03189461153670319210)87:0.01489061561671960188)94:0.02745053984342055858)61:0.01423719303435079866,((JX268906.1:0.04387698630548558798,((EF526862.1:0.00303591283093649191,KP970237.1:0.01187453242088630512)77:0.00945045356150961066,EU583993.1:0.03190381642651477639)59:0.01217693191919307950)100:0.19036219684811353514,((DQ445605.1:0.06013537803064608611,(AM295495.1:0.04991599244715114875,((FJ868178.1:0.02619213299113998944,(AB505481.1:0.03435267809355475183,(KM222108.1:0.02756673612436025267,DQ822483.1:0.04847351990015842660)100:0.03455780261953902976)91:0.01665033259425257109)85:0.02408997177688353489,(FJ998022.1:0.02500949154871540819,FJ868179.1:0.03359246897871788484)96:0.02494233197307306818)38:0.01004896120921103427)34:0.00853777502985440633)99:0.05837695880185570646,(LN869952.1:0.03060649485523251126,AM713188.1:0.06829580426695727735)100:0.07372889231955048750)65:0.01658235221929348080)43:0.01690146232283990316)32:0.00724761784050079703)32:0.01783470752798923392)100:0.25660391244699504165,AY187924.1:0.35726779042308626222)52:0.07553067033318942858)30:0.02947473533281444805,FJ467506.1:0.10984217350022880411)77:0.05328448926012101239)100:0.05859966480547312145,L31520.1:0.03353755771854882023)100:0.01391828992791170269,(KC542935.1:0.00871049449961054482,KJ609036.1:0.01196095806657653318)100:0.02505329657896797693,KJ609035.1:0.01229099301397281428);
