# Supplementary material for: EukRef: Phylogenetic curation of ribosomal RNA to enhance understanding of eukaryotic diversity and distribution
Source: PLoS Biol. 2018 Sep 17;16(9):e2005849. doi: 10.1371/journal.pbio.2005849 (PMC6160240; doi:10.1371/journal.pbio.2005849)
Supplement: S3 Data — (TXT) [file pbio.2005849.s004.txt]

accession	0	1	2	3	4	5	6	7	8	name	source	env_material	env_biome	biotic_relationship	geo_loc_name	publication	authors	journal
EF492142.1	Eukaryota	SAR	Alveolata	Ciliophora	Postciliodesmatophora	Heterotrichea	Heterotrichida	Stentoridae	Stentor	Stentor amethystinus	Isolate	fresh water(ENVO:00002011)	freshwater lake (ENVO:00000021)	free living	Italy: Lake Garda	Biomonitoring of Lake Garda: Determination of the Ciliate Species Responsible of a Black-spot Blooms during Summer 2004	Pucciarelli,S., Buonanno,F., Miceli,C. and Defrancesco,C.	Unpublished
FN659821.1	Eukaryota	SAR	Alveolata	Ciliophora	Postciliodesmatophora	Heterotrichea	Heterotrichida	Stentoridae	Stentor	Stentor multiformis	Isolate	fresh water(ENVO:00002011)	NA	free living	Germany: Pegau	Insights into the phylogeny of the genus Stentor (Heterotrichea, Ciliophora) with special emphasis on the evolution of the macronucleus based on SSU rDNA data	Thamm,M., Schmidt,S.L. and Bernhard,D.	Unpublished
HQ219450.1	Eukaryota	SAR	Alveolata	Ciliophora	Postciliodesmatophora	Heterotrichea	Heterotrichida	Stentoridae	Stentor	AY2009D7	Environmental	fresh water(ENVO:00002011)	freshwater lake (ENVO:00000021)	NA	France: Massif Central, Lake Aydat	Exploring and quantifying fungal diversity in freshwater lake ecosystems using rDNA cloning/sequencing and SSU tag pyrosequencing	Monchy,S., Sanciu,G., Jobard,M., Rasconi,S., Gerphagnon,M., Chabe,M., Cian,A., Meloni,D., Niquil,N., Christaki,U., Viscogliosi,E. and Sime-Ngando,T.	Environ. Microbiol. 13 (6), 1433-1453 (2011)
U47620.1	Eukaryota	SAR	Alveolata	Ciliophora	Postciliodesmatophora	Heterotrichea	Heterotrichida	Folliculinidae	Folliculinidae	Eufolliculina uhligi	Isolate	NA	NA	free living	NA	Insights into the evolution of nuclear dualism in the ciliates revealed by phylogenetic analysis of rRNA sequences	Hammerschmidt,B., Schlegel,M., Lynn,D.H., Leipe,D.D., Sogin,M.L. and Raikov,I.B.	J. Eukaryot. Microbiol. 43 (3), 225-230 (1996)
AF357913.1	Eukaryota	SAR	Alveolata	Ciliophora	Postciliodesmatophora	Heterotrichea	Heterotrichida	Stentoridae	Stentor	Stentor roeselii	Isolate	NA	NA	NA	NA	Molecular Phylogeny of Heterotrichida Based on Small Subunit Ribosomal RNA Sequences, with emphasis on Stentor	Zhu,F., Yu,Y. and Shen,Y.	Unpublished
AJ130853.1	Eukaryota	SAR	Alveolata	Ciliophora	Postciliodesmatophora	Heterotrichea	Heterotrichida	Stentoridae	Stentor	LKM36	Environmental	fresh water(ENVO:00002011)	freshwater lake (ENVO:00000021)	NA	Netherlands: Lake Ketelmeer	Detritus-dependent development of the microbial community in an experimental system: qualitative analysis by denaturing gradient gel electrophoresis	van Hannen,E.J., Mooij,W., van Agterveld,M.P., Gons,H.J. and Laanbroek,H.J.	Appl. Environ. Microbiol. 65 (6), 2478-2484 (1999)
FN659819.1	Eukaryota	SAR	Alveolata	Ciliophora	Postciliodesmatophora	Heterotrichea	Heterotrichida	Stentoridae	Stentor	Stentor muelleri	Isolate	fresh water(ENVO:00002011)	NA	free living	Germany: Cranzahl	Insights into the phylogeny of the genus Stentor (Heterotrichea, Ciliophora) with special emphasis on the evolution of the macronucleus based on SSU rDNA data	Thamm,M., Schmidt,S.L. and Bernhard,D.	Unpublished
FN659820.1	Eukaryota	SAR	Alveolata	Ciliophora	Postciliodesmatophora	Heterotrichea	Heterotrichida	Stentoridae	Stentor	Stentor muelleri	Isolate	fresh water(ENVO:00002011)	NA	free living	Brazil: Rio de Janeiro	Insights into the phylogeny of the genus Stentor (Heterotrichea, Ciliophora) with special emphasis on the evolution of the macronucleus based on SSU rDNA data	Thamm,M., Schmidt,S.L. and Bernhard,D.	Unpublished
FN659824.1	Eukaryota	SAR	Alveolata	Ciliophora	Postciliodesmatophora	Heterotrichea	Heterotrichida	Stentoridae	Stentor	Stentor roeselii	Isolate	fresh water(ENVO:00002011)	NA	free living	Germany: Groitzsch	Insights into the phylogeny of the genus Stentor (Heterotrichea, Ciliophora) with special emphasis on the evolution of the macronucleus based on SSU rDNA data	Thamm,M., Schmidt,S.L. and Bernhard,D.	Unpublished
FN659825.1	Eukaryota	SAR	Alveolata	Ciliophora	Postciliodesmatophora	Heterotrichea	Heterotrichida	Stentoridae	Stentor	Stentor roeselii	Isolate	fresh water(ENVO:00002011)	NA	free living	Spain: Embalse de Alarcon	Insights into the phylogeny of the genus Stentor (Heterotrichea, Ciliophora) with special emphasis on the evolution of the macronucleus based on SSU rDNA data	Thamm,M., Schmidt,S.L. and Bernhard,D.	Unpublished
GU070867.1	Eukaryota	SAR	Alveolata	Ciliophora	Postciliodesmatophora	Heterotrichea	Heterotrichida	Stentoridae	Stentor	D03	Environmental	soil(ENVO:00001998)	wetland(ENVO:00000043)	NA	South Korea: Upo wetland	Direct Submission	Park,H.C., Bae,C.H., Jun,J., Lee,J.H. and Kwak,M.	Submitted (08-OCT-2009) National Institution of Biological Resources, Gyoungseo-dong, Seo-gu, Incheon, Korea
GU070869.1	Eukaryota	SAR	Alveolata	Ciliophora	Postciliodesmatophora	Heterotrichea	Heterotrichida	Stentoridae	Stentor	D06	Environmental	soil(ENVO:00001998)	wetland(ENVO:00000043)	NA	South Korea: Upo wetland	Direct Submission	Park,H.C., Bae,C.H., Jun,J., Lee,J.H. and Kwak,M.	Submitted (08-OCT-2009) National Institution of Biological Resources, Gyoungseo-dong, Seo-gu, Incheon, Korea
KJ651824.1	Eukaryota	SAR	Alveolata	Ciliophora	Postciliodesmatophora	Heterotrichea	Heterotrichida	Stentoridae	Stentor	Stentor muelleri	Isolate	fresh water(ENVO:00002011)	pond(ENVO:00000033)	free living	South Korea	Phylogenetic relationships of the ciliate class Heterotrichea (Protista, Ciliophora, Postciliodesmatophora) inferred from multiple molecular markers and multifaceted analysis strategy	Shazib,S.U., Vd'acny,P., Kim,J.H., Jang,S.W. and Shin,M.K.	Mol. Phylogenet. Evol. 78, 118-135 (2014)
KJ651826.1	Eukaryota	SAR	Alveolata	Ciliophora	Postciliodesmatophora	Heterotrichea	Heterotrichida	Stentoridae	Stentor	Stentor roeselii	Isolate	fresh water(ENVO:00002011)	pond(ENVO:00000033)	free living	South Korea	Phylogenetic relationships of the ciliate class Heterotrichea (Protista, Ciliophora, Postciliodesmatophora) inferred from multiple molecular markers and multifaceted analysis strategy	Shazib,S.U., Vd'acny,P., Kim,J.H., Jang,S.W. and Shin,M.K.	Mol. Phylogenet. Evol. 78, 118-135 (2014)
KP970247.1	Eukaryota	SAR	Alveolata	Ciliophora	Postciliodesmatophora	Heterotrichea	Heterotrichida	Stentoridae	Stentor	Stentor roeselii	Isolate	NA	river(ENVO:00000022)	free living	Brazil: Itabora�, Cabu�u River	Expanded phylogenetic analyses of the class Heterotrichea (Ciliophora, Postciliodesmatophora) using five molecular markers and morphological data	Fernandes,N.M., Paiva,T.D., da Silva-Neto,I.D., Schlegel,M. and Schrago,C.G.	Mol. Phylogenet. Evol. (2015) In press
KP970248.1	Eukaryota	SAR	Alveolata	Ciliophora	Postciliodesmatophora	Heterotrichea	Heterotrichida	Stentoridae	Stentor	Stentor roeselii	Isolate	fresh water(ENVO:00002011)	pond(ENVO:00000033)	free living	Germany: Groitzsch	Expanded phylogenetic analyses of the class Heterotrichea (Ciliophora, Postciliodesmatophora) using five molecular markers and morphological data	Fernandes,N.M., Paiva,T.D., da Silva-Neto,I.D., Schlegel,M. and Schrago,C.G.	Mol. Phylogenet. Evol. (2015) In press
AF357144.1	Eukaryota	SAR	Alveolata	Ciliophora	Postciliodesmatophora	Heterotrichea	Heterotrichida	Stentoridae	Stentor	Stentor polymorphus	Isolate	NA	NA	NA	NA	Molecular phylogeny of Heterotrichida based on small subunit ribosomal RNA sequences, with emphasis on Stentor	Zhu,F., Yu,Y. and Shen,Y.	Unpublished
AF357145.1	Eukaryota	SAR	Alveolata	Ciliophora	Postciliodesmatophora	Heterotrichea	Heterotrichida	Stentoridae	Stentor	Stentor coeruleus	Isolate	NA	NA	NA	NA	Molecular phylogeny of Heterotrichida based on small subunit ribosomal RNA sequences, with emphasis on Stentor	Zhu,F., Yu,Y. and Shen,Y.	Unpublished
AM713189.1	Eukaryota	SAR	Alveolata	Ciliophora	Postciliodesmatophora	Heterotrichea	Heterotrichida	Stentoridae	Stentor	Stentor coeruleus	Isolate	NA	NA	free living	NA	Molecular phylogeny of the Heterotrichea (Ciliophora, Postciliodesmatophora) based on small subunit rRNA gene sequences	Schmidt,S.L., Foissner,W., Schlegel,M. and Bernhard,D.	J. Eukaryot. Microbiol. 54 (4), 358-363 (2007)
AM713191.1	Eukaryota	SAR	Alveolata	Ciliophora	Postciliodesmatophora	Heterotrichea	Heterotrichida	Stentoridae	Stentor	Stentor amethystinus	Isolate	fresh water(ENVO:00002011)	pond(ENVO:00000033)	free living	Germany: Dosenmoor	Molecular phylogeny of the Heterotrichea (Ciliophora, Postciliodesmatophora) based on small subunit rRNA gene sequences	Schmidt,S.L., Foissner,W., Schlegel,M. and Bernhard,D.	J. Eukaryot. Microbiol. 54 (4), 358-363 (2007)
AY775566.2	Eukaryota	SAR	Alveolata	Ciliophora	Postciliodesmatophora	Heterotrichea	Heterotrichida	Stentoridae	Stentor	Stentor amethystinus	Isolate	NA	NA	free living	NA	Multi-approach characterization of ciliate 'black spots' on the largest Italian lake: massive localized Stentor amethystinus blooms in Lake Garda	Angeli,N., Dini,F., Di Giuseppe,G., Fokin,S., Guella,G., Lazzara,M., Frassanito,R., Mercati,D., Floricioiu,D.M., Rott,H. and Cantonati,M.	Unpublished
DQ132978.1	Eukaryota	SAR	Alveolata	Ciliophora	Postciliodesmatophora	Heterotrichea	Heterotrichida	Stentoridae	Stentor	Stentor coeruleus	Isolate	NA	NA	free living	Italy: Sicily, Mazara del Vallo	Multi-approach characterization of ciliate 'black spots' on the largest Italian lake: massive localized Stentor amethystinus blooms in Lake Garda	Angeli,N., Dini,F., Di Giuseppe,G., Fokin,S., Guella,G., Lazzara,M., Frassanito,R., Floricioiu,D., Rott,H. and Cantonati,M.	Unpublished
DQ136037.1	Eukaryota	SAR	Alveolata	Ciliophora	Postciliodesmatophora	Heterotrichea	Heterotrichida	Stentoridae	Stentor	Stentor coeruleus	Isolate	NA	NA	free living	Italy: Sardinia, Nuxis	Multi-approach characterization of ciliate 'black spots' on the largest Italian lake: massive localized Stentor amethystinus blooms in Lake Garda	Angeli,N., Dini,F., Di Giuseppe,G., Fokin,S., Guella,G., Lazzara,M., Frassanito,R., Floricioiu,D., Rott,H. and Cantonati,M.	Unpublished
FN659807.1	Eukaryota	SAR	Alveolata	Ciliophora	Postciliodesmatophora	Heterotrichea	Heterotrichida	Stentoridae	Stentor	Stentor amethystinus	Isolate	fresh water(ENVO:00002011)	NA	free living	Sweden: Averstra	Insights into the phylogeny of the genus Stentor (Heterotrichea, Ciliophora) with special emphasis on the evolution of the macronucleus based on SSU rDNA data	Thamm,M., Schmidt,S.L. and Bernhard,D.	Unpublished
FN659808.1	Eukaryota	SAR	Alveolata	Ciliophora	Postciliodesmatophora	Heterotrichea	Heterotrichida	Stentoridae	Stentor	Stentor amethystinus	Isolate	fresh water(ENVO:00002011)	NA	free living	Germany: Duebener Heide	Insights into the phylogeny of the genus Stentor (Heterotrichea, Ciliophora) with special emphasis on the evolution of the macronucleus based on SSU rDNA data	Thamm,M., Schmidt,S.L. and Bernhard,D.	Unpublished
FN659809.1	Eukaryota	SAR	Alveolata	Ciliophora	Postciliodesmatophora	Heterotrichea	Heterotrichida	Stentoridae	Stentor	Stentor coeruleus	Isolate	fresh water(ENVO:00002011)	NA	free living	Germany: Federsee	Insights into the phylogeny of the genus Stentor (Heterotrichea, Ciliophora) with special emphasis on the evolution of the macronucleus based on SSU rDNA data	Thamm,M., Schmidt,S.L. and Bernhard,D.	Unpublished
FN659810.1	Eukaryota	SAR	Alveolata	Ciliophora	Postciliodesmatophora	Heterotrichea	Heterotrichida	Stentoridae	Stentor	Stentor coeruleus	Isolate	fresh water(ENVO:00002011)	NA	free living	Germany: Markkleeberg	Insights into the phylogeny of the genus Stentor (Heterotrichea, Ciliophora) with special emphasis on the evolution of the macronucleus based on SSU rDNA data	Thamm,M., Schmidt,S.L. and Bernhard,D.	Unpublished
FN659811.1	Eukaryota	SAR	Alveolata	Ciliophora	Postciliodesmatophora	Heterotrichea	Heterotrichida	Stentoridae	Stentor	Stentor coeruleus	Isolate	fresh water(ENVO:00002011)	NA	free living	Germany: Machern	Insights into the phylogeny of the genus Stentor (Heterotrichea, Ciliophora) with special emphasis on the evolution of the macronucleus based on SSU rDNA data	Thamm,M., Schmidt,S.L. and Bernhard,D.	Unpublished
FN659812.1	Eukaryota	SAR	Alveolata	Ciliophora	Postciliodesmatophora	Heterotrichea	Heterotrichida	Stentoridae	Stentor	Stentor coeruleus	Isolate	fresh water(ENVO:00002011)	NA	free living	Germany: Chiemsee	Insights into the phylogeny of the genus Stentor (Heterotrichea, Ciliophora) with special emphasis on the evolution of the macronucleus based on SSU rDNA data	Thamm,M., Schmidt,S.L. and Bernhard,D.	Unpublished
FN659813.1	Eukaryota	SAR	Alveolata	Ciliophora	Postciliodesmatophora	Heterotrichea	Heterotrichida	Stentoridae	Stentor	Stentor coeruleus	Isolate	fresh water(ENVO:00002011)	NA	free living	Germany: Droyssig	Insights into the phylogeny of the genus Stentor (Heterotrichea, Ciliophora) with special emphasis on the evolution of the macronucleus based on SSU rDNA data	Thamm,M., Schmidt,S.L. and Bernhard,D.	Unpublished
FN659814.1	Eukaryota	SAR	Alveolata	Ciliophora	Postciliodesmatophora	Heterotrichea	Heterotrichida	Stentoridae	Stentor	Stentor coeruleus	Isolate	fresh water(ENVO:00002011)	NA	free living	Germany: Machern	Insights into the phylogeny of the genus Stentor (Heterotrichea, Ciliophora) with special emphasis on the evolution of the macronucleus based on SSU rDNA data	Thamm,M., Schmidt,S.L. and Bernhard,D.	Unpublished
FN659815.1	Eukaryota	SAR	Alveolata	Ciliophora	Postciliodesmatophora	Heterotrichea	Heterotrichida	Stentoridae	Stentor	Stentor coeruleus	Isolate	fresh water(ENVO:00002011)	NA	free living	Germany: Markkleeberg	Insights into the phylogeny of the genus Stentor (Heterotrichea, Ciliophora) with special emphasis on the evolution of the macronucleus based on SSU rDNA data	Thamm,M., Schmidt,S.L. and Bernhard,D.	Unpublished
FN659816.1	Eukaryota	SAR	Alveolata	Ciliophora	Postciliodesmatophora	Heterotrichea	Heterotrichida	Stentoridae	Stentor	Stentor coeruleus	Isolate	fresh water(ENVO:00002011)	NA	free living	Spain: Embalse de Alarcon	Insights into the phylogeny of the genus Stentor (Heterotrichea, Ciliophora) with special emphasis on the evolution of the macronucleus based on SSU rDNA data	Thamm,M., Schmidt,S.L. and Bernhard,D.	Unpublished
FN659817.1	Eukaryota	SAR	Alveolata	Ciliophora	Postciliodesmatophora	Heterotrichea	Heterotrichida	Stentoridae	Stentor	Stentor elegans	Isolate	fresh water(ENVO:00002011)	NA	free living	United Kingdom	Insights into the phylogeny of the genus Stentor (Heterotrichea, Ciliophora) with special emphasis on the evolution of the macronucleus based on SSU rDNA data	Thamm,M., Schmidt,S.L. and Bernhard,D.	Unpublished
FN659822.1	Eukaryota	SAR	Alveolata	Ciliophora	Postciliodesmatophora	Heterotrichea	Heterotrichida	Stentoridae	Stentor	Stentor multiformis	Isolate	fresh water(ENVO:00002011)	NA	free living	Germany: Liebenwalde	Insights into the phylogeny of the genus Stentor (Heterotrichea, Ciliophora) with special emphasis on the evolution of the macronucleus based on SSU rDNA data	Thamm,M., Schmidt,S.L. and Bernhard,D.	Unpublished
GU070859.1	Eukaryota	SAR	Alveolata	Ciliophora	Postciliodesmatophora	Heterotrichea	Heterotrichida	Stentoridae	Stentor	A03	Environmental	soil(ENVO:00001998)	wetland(ENVO:00000043)	NA	South Korea: Upo wetland	Direct Submission	Park,H.C., Bae,C.H., Jun,J., Lee,J.H. and Kwak,M.	Submitted (08-OCT-2009) National Institution of Biological Resources, Gyoungseo-dong, Seo-gu, Incheon, Korea
HM135094.1	Eukaryota	SAR	Alveolata	Ciliophora	Postciliodesmatophora	Heterotrichea	Heterotrichida	Stentoridae	Stentor	STAug_33	Environmental	fresh water(ENVO:00002011)	freshwater lake (ENVO:00000021)	NA	Germany: Lake Stechlin	Molecular and microscopic diversity of planktonic eukaryotes in the oligotrophic Lake Stechlin (Germany)	Luo,W., Bock,C., Li,H.R., Padisak,J. and Krienitz,L.	Hydrobiologia 661 (1), 133-143 (2011)
HM135098.1	Eukaryota	SAR	Alveolata	Ciliophora	Postciliodesmatophora	Heterotrichea	Heterotrichida	Stentoridae	Stentor	STAug_08	Environmental	fresh water(ENVO:00002011)	freshwater lake (ENVO:00000021)	NA	Germany: Lake Stechlin	Molecular and microscopic diversity of planktonic eukaryotes in the oligotrophic Lake Stechlin (Germany)	Luo,W., Bock,C., Li,H.R., Padisak,J. and Krienitz,L.	Hydrobiologia 661 (1), 133-143 (2011)
HM135099.1	Eukaryota	SAR	Alveolata	Ciliophora	Postciliodesmatophora	Heterotrichea	Heterotrichida	Stentoridae	Stentor	STAug_02	Environmental	fresh water(ENVO:00002011)	freshwater lake (ENVO:00000021)	NA	Germany: Lake Stechlin	Molecular and microscopic diversity of planktonic eukaryotes in the oligotrophic Lake Stechlin (Germany)	Luo,W., Bock,C., Li,H.R., Padisak,J. and Krienitz,L.	Hydrobiologia 661 (1), 133-143 (2011)
JQ282898.1	Eukaryota	SAR	Alveolata	Ciliophora	Postciliodesmatophora	Heterotrichea	Heterotrichida	Stentoridae	Stentor	Stentor polymorphus	Isolate	sediment(ENVO:00002007)	river(ENVO:00000022)	free living	Brazil: Porto das Caixas river	Morphology and Phylogenetic Position of an Unusual Stentor polymorphus (Ciliophora: Heterotrichea) Without Symbiotic Algae	Fernandes,N.M., da Silva Neto,I.D. and Schrago,C.G.	J. Eukaryot. Microbiol. 61 (3), 305-312 (2014)
JQ282899.1	Eukaryota	SAR	Alveolata	Ciliophora	Postciliodesmatophora	Heterotrichea	Heterotrichida	Stentoridae	Stentor	Stentor coeruleus	Isolate	NA	NA	NA	NA	Heterotricheous	Fernandes,N.M.	Unpublished
JQ282900.1	Eukaryota	SAR	Alveolata	Ciliophora	Postciliodesmatophora	Heterotrichea	Heterotrichida	Stentoridae	Stentor	Stentor sp. NMF-2012	Isolate	NA	NA	NA	NA	Heterotricheous	Fernandes,N.M.	Unpublished
KF639913.1	Eukaryota	SAR	Alveolata	Ciliophora	Postciliodesmatophora	Heterotrichea	Heterotrichida	Stentoridae	Stentor	Stentor sp.	Isolate	NA	NA	free living	NA	Broad taxon sampling of ciliates using mitochondrial small subunit ribosomal DNA	Dunthorn,M., Hall,M., Foissner,W., Stoeck,T. and Katz,L.A.	Unpublished
KJ651823.1	Eukaryota	SAR	Alveolata	Ciliophora	Postciliodesmatophora	Heterotrichea	Heterotrichida	Stentoridae	Stentor	Stentor coeruleus	Isolate	brackish water(ENVO:00002019)	stream(ENVO:00000023)	free living	South Korea	Phylogenetic relationships of the ciliate class Heterotrichea (Protista, Ciliophora, Postciliodesmatophora) inferred from multiple molecular markers and multifaceted analysis strategy	Shazib,S.U., Vd'acny,P., Kim,J.H., Jang,S.W. and Shin,M.K.	Mol. Phylogenet. Evol. 78, 118-135 (2014)
KJ651825.1	Eukaryota	SAR	Alveolata	Ciliophora	Postciliodesmatophora	Heterotrichea	Heterotrichida	Stentoridae	Stentor	Stentor coeruleus	Isolate	fresh water(ENVO:00002011)	pond(ENVO:00000033)	free living	South Korea	Phylogenetic relationships of the ciliate class Heterotrichea (Protista, Ciliophora, Postciliodesmatophora) inferred from multiple molecular markers and multifaceted analysis strategy	Shazib,S.U., Vd'acny,P., Kim,J.H., Jang,S.W. and Shin,M.K.	Mol. Phylogenet. Evol. 78, 118-135 (2014)
KJ651828.2	Eukaryota	SAR	Alveolata	Ciliophora	Postciliodesmatophora	Heterotrichea	Heterotrichida	Stentoridae	Stentor	Stentor sp. SUAS-2014	Isolate	fresh water(ENVO:00002011)	reservoir(ENVO:00000025)	free living	South Korea	Phylogenetic relationships of the ciliate class Heterotrichea (Protista, Ciliophora, Postciliodesmatophora) inferred from multiple molecular markers and multifaceted analysis strategy	Shazib,S.U., Vd'acny,P., Kim,J.H., Jang,S.W. and Shin,M.K.	Mol. Phylogenet. Evol. 78, 118-135 (2014)
KM222111.1	Eukaryota	SAR	Alveolata	Ciliophora	Postciliodesmatophora	Heterotrichea	Heterotrichida	Stentoridae	Stentor	Stentor sp. FG-2015	Isolate	NA	NA	free living	China: Zhanjiang	The All-Data-Based Evolutionary Hypothesis of Ciliated Protists with a Revised Classification of the Phylum Ciliophora (Eukaryota, Alveolata)	Gao,F., Warren,A., Zhang,Q., Gong,J., Miao,M., Sun,P., Xu,D., Huang,J., Yi,Z. and Song,W.	Sci Rep 6, 24874 (2016)
KP970243.1	Eukaryota	SAR	Alveolata	Ciliophora	Postciliodesmatophora	Heterotrichea	Heterotrichida	Stentoridae	Stentor	Stentor coeruleus	Isolate	fresh water(ENVO:00002011)	pond(ENVO:00000033)	free living	Germany: Leipzig	Expanded phylogenetic analyses of the class Heterotrichea (Ciliophora, Postciliodesmatophora) using five molecular markers and morphological data	Fernandes,N.M., Paiva,T.D., da Silva-Neto,I.D., Schlegel,M. and Schrago,C.G.	Mol. Phylogenet. Evol. (2015) In press
KP970244.1	Eukaryota	SAR	Alveolata	Ciliophora	Postciliodesmatophora	Heterotrichea	Heterotrichida	Stentoridae	Stentor	Stentor coeruleus	Isolate	NA	river(ENVO:00000022)	free living	Brazil: Macacu	Expanded phylogenetic analyses of the class Heterotrichea (Ciliophora, Postciliodesmatophora) using five molecular markers and morphological data	Fernandes,N.M., Paiva,T.D., da Silva-Neto,I.D., Schlegel,M. and Schrago,C.G.	Mol. Phylogenet. Evol. (2015) In press
KP970245.1	Eukaryota	SAR	Alveolata	Ciliophora	Postciliodesmatophora	Heterotrichea	Heterotrichida	Stentoridae	Stentor	Stentor igneus	Isolate	NA	river(ENVO:00000022)	free living	Brazil: Itabora�, Cabu�u River	Expanded phylogenetic analyses of the class Heterotrichea (Ciliophora, Postciliodesmatophora) using five molecular markers and morphological data	Fernandes,N.M., Paiva,T.D., da Silva-Neto,I.D., Schlegel,M. and Schrago,C.G.	Mol. Phylogenet. Evol. (2015) In press
LN869963.1	Eukaryota	SAR	Alveolata	Ciliophora	Postciliodesmatophora	Heterotrichea	Heterotrichida	Stentoridae	Stentor	Stentor sp. aPFEU3	Isolate	fresh water(ENVO:00002011)	wetland(ENVO:00000043)	free living	Italy: Pistoia	Ciliate communities and hidden biodiversity in freshwater biotopes of the Pistoia province (Tuscany, Italy)	Rossi,A., Boscaro,V., Carducci,D., Serra,V., Modeo,L., Verni,F., Fokin,S.I. and Petroni,G.	Eur. J. Protist. In press
LN869971.1	Eukaryota	SAR	Alveolata	Ciliophora	Postciliodesmatophora	Heterotrichea	Heterotrichida	Stentoridae	Stentor	Stentor sp. aTTo1	Isolate	fresh water(ENVO:00002011)	stream(ENVO:00000023)	free living	Italy: Pistoia	Ciliate communities and hidden biodiversity in freshwater biotopes of the Pistoia province (Tuscany, Italy)	Rossi,A., Boscaro,V., Carducci,D., Serra,V., Modeo,L., Verni,F., Fokin,S.I. and Petroni,G.	Eur. J. Protist. In press
LN870008.1	Eukaryota	SAR	Alveolata	Ciliophora	Postciliodesmatophora	Heterotrichea	Heterotrichida	Stentoridae	Stentor	Stentor sp. bLdG2	Isolate	fresh water(ENVO:00002011)	freshwater lake (ENVO:00000021)	free living	Italy: Pistoia	Ciliate communities and hidden biodiversity in freshwater biotopes of the Pistoia province (Tuscany, Italy)	Rossi,A., Boscaro,V., Carducci,D., Serra,V., Modeo,L., Verni,F., Fokin,S.I. and Petroni,G.	Eur. J. Protist. In press
LN870031.1	Eukaryota	SAR	Alveolata	Ciliophora	Postciliodesmatophora	Heterotrichea	Heterotrichida	Stentoridae	Stentor	Stentor sp. bLPN3	Isolate	fresh water(ENVO:00002011)	pond(ENVO:00000033)	free living	Italy: Pistoia	Ciliate communities and hidden biodiversity in freshwater biotopes of the Pistoia province (Tuscany, Italy)	Rossi,A., Boscaro,V., Carducci,D., Serra,V., Modeo,L., Verni,F., Fokin,S.I. and Petroni,G.	Eur. J. Protist. In press
LN870152.1	Eukaryota	SAR	Alveolata	Ciliophora	Postciliodesmatophora	Heterotrichea	Heterotrichida	Stentoridae	Stentor	Stentor sp. cPFEU3	Isolate	fresh water(ENVO:00002011)	wetland(ENVO:00000043)	free living	Italy: Pistoia	Ciliate communities and hidden biodiversity in freshwater biotopes of the Pistoia province (Tuscany, Italy)	Rossi,A., Boscaro,V., Carducci,D., Serra,V., Modeo,L., Verni,F., Fokin,S.I. and Petroni,G.	Eur. J. Protist. In press
AM713182.1	Eukaryota	SAR	Alveolata	Ciliophora	Postciliodesmatophora	Heterotrichea	Heterotrichida	Blepharismidae	Blepharisma	Blepharisma americanum	Isolate	sediment(ENVO:00002007)	pond(ENVO:00000033)	free living	Venezuela: Maracay National Park	Molecular phylogeny of the Heterotrichea (Ciliophora, Postciliodesmatophora) based on small subunit rRNA gene sequences	Schmidt,S.L., Foissner,W., Schlegel,M. and Bernhard,D.	J. Eukaryot. Microbiol. 54 (4), 358-363 (2007)
AM713183.1	Eukaryota	SAR	Alveolata	Ciliophora	Postciliodesmatophora	Heterotrichea	Heterotrichida	Blepharismidae	Blepharisma	Blepharisma undulans	Isolate	NA	NA	free living	NA	Molecular phylogeny of the Heterotrichea (Ciliophora, Postciliodesmatophora) based on small subunit rRNA gene sequences	Schmidt,S.L., Foissner,W., Schlegel,M. and Bernhard,D.	J. Eukaryot. Microbiol. 54 (4), 358-363 (2007)
AM713185.1	Eukaryota	SAR	Alveolata	Ciliophora	Postciliodesmatophora	Heterotrichea	Heterotrichida	Blepharismidae	Blepharisma	Blepharisma japonicum	Isolate	NA	NA	free living	NA	Molecular phylogeny of the Heterotrichea (Ciliophora, Postciliodesmatophora) based on small subunit rRNA gene sequences	Schmidt,S.L., Foissner,W., Schlegel,M. and Bernhard,D.	J. Eukaryot. Microbiol. 54 (4), 358-363 (2007)
AM713186.1	Eukaryota	SAR	Alveolata	Ciliophora	Postciliodesmatophora	Heterotrichea	Heterotrichida	Blepharismidae	Blepharisma	Blepharisma elongatum	Isolate	fresh water(ENVO:00002011)	sphagnum bog(ENVO:00002268)	free living	Austria: Salzburg, �berlingen	Molecular phylogeny of the Heterotrichea (Ciliophora, Postciliodesmatophora) based on small subunit rRNA gene sequences	Schmidt,S.L., Foissner,W., Schlegel,M. and Bernhard,D.	J. Eukaryot. Microbiol. 54 (4), 358-363 (2007)
AM713187.1	Eukaryota	SAR	Alveolata	Ciliophora	Postciliodesmatophora	Heterotrichea	Heterotrichida	Blepharismidae	Blepharisma	Blepharisma steini	Isolate	soil(ENVO:00001998)	NA	free living	Dominican Republic	Molecular phylogeny of the Heterotrichea (Ciliophora, Postciliodesmatophora) based on small subunit rRNA gene sequences	Schmidt,S.L., Foissner,W., Schlegel,M. and Bernhard,D.	J. Eukaryot. Microbiol. 54 (4), 358-363 (2007)
JN627438.1	Eukaryota	SAR	Alveolata	Ciliophora	Postciliodesmatophora	Heterotrichea	Heterotrichida	Blepharismidae	Blepharisma	Blepharisma sinuosum	Isolate	fresh water(ENVO:00002011)	stream(ENVO:00000023)	free living	Brazil: S�o Pedro stream	Morphology and 18S rDNA gene sequence of Blepharisma sinuosum Sawaya, 1940 (Ciliophora: Heterotrichea) from Brazil	Fernandes,N.M., Dias,R.J., Senra,M.V., Soares,C.A. and da Silva Neto,I.D.	Eur. J. Protistol. 49 (4), 623-633 (2013)
KF206427.1	Eukaryota	SAR	Alveolata	Ciliophora	Postciliodesmatophora	Heterotrichea	Heterotrichida	Blepharismidae	Blepharisma	Blepharisma sp. JJ-2014	Isolate	NA	NA	NA	NA	Mophology, morphogenesis and molecular phylogeny of a new heterotrichs, Blepharisma sinicum n. sp. (Ciliophora)	Jiang,J. and Pan,H.	Unpublished
KJ651813.1	Eukaryota	SAR	Alveolata	Ciliophora	Postciliodesmatophora	Heterotrichea	Heterotrichida	Blepharismidae	Blepharisma	Blepharisma musculus	Isolate	fresh water(ENVO:00002011)	pond(ENVO:00000033)	free living	South Korea	Phylogenetic relationships of the ciliate class Heterotrichea (Protista, Ciliophora, Postciliodesmatophora) inferred from multiple molecular markers and multifaceted analysis strategy	Shazib,S.U., Vd'acny,P., Kim,J.H., Jang,S.W. and Shin,M.K.	Mol. Phylogenet. Evol. 78, 118-135 (2014)
KP970222.1	Eukaryota	SAR	Alveolata	Ciliophora	Postciliodesmatophora	Heterotrichea	Heterotrichida	Blepharismidae	Blepharisma	Blepharisma americanum	Isolate	soil(ENVO:00001998)	NA	free living	Venezuela: Maracay National Park	Expanded phylogenetic analyses of the class Heterotrichea (Ciliophora, Postciliodesmatophora) using five molecular markers and morphological data	Fernandes,N.M., Paiva,T.D., da Silva-Neto,I.D., Schlegel,M. and Schrago,C.G.	Mol. Phylogenet. Evol. (2015) In press
KP970223.1	Eukaryota	SAR	Alveolata	Ciliophora	Postciliodesmatophora	Heterotrichea	Heterotrichida	Blepharismidae	Blepharisma	Blepharisma americanum	Isolate	fresh water(ENVO:00002011)	pond(ENVO:00000033)	free living	Germany: Prien	Expanded phylogenetic analyses of the class Heterotrichea (Ciliophora, Postciliodesmatophora) using five molecular markers and morphological data	Fernandes,N.M., Paiva,T.D., da Silva-Neto,I.D., Schlegel,M. and Schrago,C.G.	Mol. Phylogenet. Evol. (2015) In press
KP970226.1	Eukaryota	SAR	Alveolata	Ciliophora	Postciliodesmatophora	Heterotrichea	Heterotrichida	Blepharismidae	Blepharisma	Blepharisma japonicum	Isolate	fresh water(ENVO:00002011)	stream(ENVO:00000023)	free living	Italy: Pisa	Expanded phylogenetic analyses of the class Heterotrichea (Ciliophora, Postciliodesmatophora) using five molecular markers and morphological data	Fernandes,N.M., Paiva,T.D., da Silva-Neto,I.D., Schlegel,M. and Schrago,C.G.	Mol. Phylogenet. Evol. (2015) In press
KP970227.1	Eukaryota	SAR	Alveolata	Ciliophora	Postciliodesmatophora	Heterotrichea	Heterotrichida	Blepharismidae	Blepharisma	Blepharisma japonicum	Isolate	fresh water(ENVO:00002011)	pond(ENVO:00000033)	free living	Germany: Prien	Expanded phylogenetic analyses of the class Heterotrichea (Ciliophora, Postciliodesmatophora) using five molecular markers and morphological data	Fernandes,N.M., Paiva,T.D., da Silva-Neto,I.D., Schlegel,M. and Schrago,C.G.	Mol. Phylogenet. Evol. (2015) In press
KP970228.1	Eukaryota	SAR	Alveolata	Ciliophora	Postciliodesmatophora	Heterotrichea	Heterotrichida	Blepharismidae	Blepharisma	Blepharisma japonicum	Isolate	fresh water(ENVO:00002011)	pond(ENVO:00000033)	free living	United Kingdom: Whitefield	Expanded phylogenetic analyses of the class Heterotrichea (Ciliophora, Postciliodesmatophora) using five molecular markers and morphological data	Fernandes,N.M., Paiva,T.D., da Silva-Neto,I.D., Schlegel,M. and Schrago,C.G.	Mol. Phylogenet. Evol. (2015) In press
KP970229.1	Eukaryota	SAR	Alveolata	Ciliophora	Postciliodesmatophora	Heterotrichea	Heterotrichida	Blepharismidae	Blepharisma	Blepharisma sinuosum	Isolate	waste water(ENVO:00002001)	NA	free living	Brazil: Rio de Janeiro	Expanded phylogenetic analyses of the class Heterotrichea (Ciliophora, Postciliodesmatophora) using five molecular markers and morphological data	Fernandes,N.M., Paiva,T.D., da Silva-Neto,I.D., Schlegel,M. and Schrago,C.G.	Mol. Phylogenet. Evol. (2015) In press
KP970230.1	Eukaryota	SAR	Alveolata	Ciliophora	Postciliodesmatophora	Heterotrichea	Heterotrichida	Blepharismidae	Blepharisma	Blepharisma undulans	Isolate	fresh water(ENVO:00002011)	pond(ENVO:00000033)	free living	Germany: T�bingen	Expanded phylogenetic analyses of the class Heterotrichea (Ciliophora, Postciliodesmatophora) using five molecular markers and morphological data	Fernandes,N.M., Paiva,T.D., da Silva-Neto,I.D., Schlegel,M. and Schrago,C.G.	Mol. Phylogenet. Evol. (2015) In press
KP970231.1	Eukaryota	SAR	Alveolata	Ciliophora	Postciliodesmatophora	Heterotrichea	Heterotrichida	Blepharismidae	Blepharisma	Blepharisma undulans	Isolate	fresh water(ENVO:00002011)	pond(ENVO:00000033)	free living	Germany: Leipzig	Expanded phylogenetic analyses of the class Heterotrichea (Ciliophora, Postciliodesmatophora) using five molecular markers and morphological data	Fernandes,N.M., Paiva,T.D., da Silva-Neto,I.D., Schlegel,M. and Schrago,C.G.	Mol. Phylogenet. Evol. (2015) In press
KP970232.1	Eukaryota	SAR	Alveolata	Ciliophora	Postciliodesmatophora	Heterotrichea	Heterotrichida	Blepharismidae	Blepharisma	Blepharisma undulans	Isolate	waste water(ENVO:00002001)	NA	free living	Brazil: Rio de Janeiro	Expanded phylogenetic analyses of the class Heterotrichea (Ciliophora, Postciliodesmatophora) using five molecular markers and morphological data	Fernandes,N.M., Paiva,T.D., da Silva-Neto,I.D., Schlegel,M. and Schrago,C.G.	Mol. Phylogenet. Evol. (2015) In press
KP970233.1	Eukaryota	SAR	Alveolata	Ciliophora	Postciliodesmatophora	Heterotrichea	Heterotrichida	Blepharismidae	Blepharisma	Blepharisma undulans	Isolate	fresh water(ENVO:00002011)	river(ENVO:00000022)	free living	Germany: Prien	Expanded phylogenetic analyses of the class Heterotrichea (Ciliophora, Postciliodesmatophora) using five molecular markers and morphological data	Fernandes,N.M., Paiva,T.D., da Silva-Neto,I.D., Schlegel,M. and Schrago,C.G.	Mol. Phylogenet. Evol. (2015) In press
KR815912.1	Eukaryota	SAR	Alveolata	Ciliophora	Postciliodesmatophora	Heterotrichea	Heterotrichida	Blepharismidae	Blepharisma	Blepharisma undulans	Isolate	fresh water(ENVO:00002011)	freshwater lake (ENVO:00000021)	free living	China: Zhanjiang, Huguang Lake	Taxonomy and phylogeny of three heterotrich ciliates (Protozoa, Ciliophora), with description of a new Blepharisma species	Yan,Y., Fan,Y., Chen,X., Li,L., Warren,A., Al-Farraj,S.A. and Song,W.	Zool. J. Linn. Soc. 177 (2), 320-334 (2016)
KR815913.1	Eukaryota	SAR	Alveolata	Ciliophora	Postciliodesmatophora	Heterotrichea	Heterotrichida	Blepharismidae	Blepharisma	Blepharisma penardi	Isolate	fresh water(ENVO:00002011)	pond(ENVO:00000033)	free living	China: Qingdao, Baihuayuan Garden	Taxonomy and phylogeny of three heterotrich ciliates (Protozoa, Ciliophora), with description of a new Blepharisma species	Yan,Y., Fan,Y., Chen,X., Li,L., Warren,A., Al-Farraj,S.A. and Song,W.	Zool. J. Linn. Soc. 177 (2), 320-334 (2016)
LN870005.1	Eukaryota	SAR	Alveolata	Ciliophora	Postciliodesmatophora	Heterotrichea	Heterotrichida	Blepharismidae	Blepharisma	Blepharisma sp. bLdG2	Isolate	fresh water(ENVO:00002011)	freshwater lake (ENVO:00000021)	free living	Italy: Pistoia	Ciliate communities and hidden biodiversity in freshwater biotopes of the Pistoia province (Tuscany, Italy)	Rossi,A., Boscaro,V., Carducci,D., Serra,V., Modeo,L., Verni,F., Fokin,S.I. and Petroni,G.	Eur. J. Protist. In press
M97909.1	Eukaryota	SAR	Alveolata	Ciliophora	Postciliodesmatophora	Heterotrichea	Heterotrichida	Blepharismidae	Blepharisma	Blepharisma americanum	Isolate	NA	NA	free living	NA	Phylogenetic relationships of Blepharisma americanum and Colpoda inflata within the phylum ciliophora inferred from complete small subunit rRNA gene sequences	Greenwood,S.J., Schlegel,M., Sogin,M.L. and Lynn,D.H.	J. Protozool. 38 (1), 1-6 (1991)
AJ537427.1	Eukaryota	SAR	Alveolata	Ciliophora	Postciliodesmatophora	Heterotrichea	Heterotrichida	Peritromidae	Peritromus	Peritromus kahli	Environmental	sediment(ENVO:00002007)	beach sand(ENVO:00002138)	free living	France: Perros Guirec	A multidisciplinary approach to describe protists: a morphological, ultrastructural, and molecular study on Peritromus kahli Villeneuve-Brachon, 1940 (Ciliophora, Heterotrichea)	Rosati,G., Modeo,L., Melai,M., Petroni,G. and Verni,F.	J. Eukaryot. Microbiol. 51 (1), 49-59 (2004)
EF526861.1	Eukaryota	SAR	Alveolata	Ciliophora	Postciliodesmatophora	Heterotrichea	Heterotrichida	Peritromidae	Peritromus	NA1_1F5	Environmental	saline water(ENVO:00002010)	marine anoxic zone(ENVO:01000066)	NA	Norway: Framvaren Fjord	Spatio-temporal variations in protistan communities along an O/HS gradient in the anoxic Framvaren Fjord (Norway)	Behnke,A., Barger,K.J., Bunge,J. and Stoeck,T.	FEMS Microbiol. Ecol. 72 (1), 89-102 (2010)
EU583993.1	Eukaryota	SAR	Alveolata	Ciliophora	Postciliodesmatophora	Heterotrichea	Heterotrichida	Peritromidae	Peritromus	Peritromus faurei	Isolate	saline water(ENVO:00002010)	NA	free living	China: Qingdao	Further consideration of the phylogeny of some 'traditional' heterotrichs (Protista, Ciliophora) of uncertain affinities, based on new sequences of the small subunit rRNA gene	Miao,M., Song,W., Clamp,J.C., Al-Rasheid,K.A., Al-Khedhairy,A.A. and Al-Arifi,S.	J. Eukaryot. Microbiol. 56 (3), 244-250 (2009)
FJ000078.1	Eukaryota	SAR	Alveolata	Ciliophora	Postciliodesmatophora	Heterotrichea	Heterotrichida	Peritromidae	Peritromus	BB2F04	Environmental	saline water(ENVO:00002010)	marine anoxic zone(ENVO:01000066)	NA	Mediterranean Sea: Bannock Basin	Protistan Community Patterns Within the Brine and Halocline of Deep Hypersaline Anoxic Basins	Edgcomb,V.P., Orsi,W., Leslin,C., Epstein,S.S., Bunge,J., Jeon,S., Yaimov,M.M., Behnke,A. and Stoeck,T.	Unpublished
KJ651830.1	Eukaryota	SAR	Alveolata	Ciliophora	Postciliodesmatophora	Heterotrichea	Heterotrichida	Peritromidae	Peritromus	Peritromus sp. SUAS-2014	Isolate	saline water(ENVO:00002010)	saline wetland(ENVO: 00000240)	free living	South Korea	Phylogenetic relationships of the ciliate class Heterotrichea (Protista, Ciliophora, Postciliodesmatophora) inferred from multiple molecular markers and multifaceted analysis strategy	Shazib,S.U., Vd'acny,P., Kim,J.H., Jang,S.W. and Shin,M.K.	Mol. Phylogenet. Evol. 78, 118-135 (2014)
EU583992.1	Eukaryota	SAR	Alveolata	Ciliophora	Postciliodesmatophora	Heterotrichea	Heterotrichida	Folliculinidae	Folliculinidae	Folliculina WWS-2008	Isolate	saline water(ENVO:00002010)	NA	free living	China: Qingdao	Further consideration of the phylogeny of some 'traditional' heterotrichs (Protista, Ciliophora) of uncertain affinities, based on new sequences of the small subunit rRNA gene	Miao,M., Song,W., Clamp,J.C., Al-Rasheid,K.A., Al-Khedhairy,A.A. and Al-Arifi,S.	J. Eukaryot. Microbiol. 56 (3), 244-250 (2009)
JX457419.1	Eukaryota	SAR	Alveolata	Ciliophora	Postciliodesmatophora	Heterotrichea	Heterotrichida	Folliculinidae	Folliculinidae	EukT2B3_2_28	Environmental	sediment(ENVO:00002007)	lagoon(ENVO:00000038)	NA	Canada: Magdalen Islands	Effect of biofilm age on settlement of Mytilus edulis	Toupoint,N., Mohit,V., Linossier,I., Bourgougnon,N., Myrand,B., Olivier,F., Lovejoy,C. and Tremblay,R.	Biofouling 28 (9), 985-1001 (2012)
HM140405.1	Eukaryota	SAR	Alveolata	Ciliophora	Postciliodesmatophora	Heterotrichea	Heterotrichida	Spirostomidae	Anigsteinia	Anigsteinia clarissima	Isolate	NA	NA	NA	NA	DNA barcoding and phylogenetic analysis of some ciliates	Khan,S.N. and Shin,M.K.	Unpublished
KU848241.1	Eukaryota	SAR	Alveolata	Ciliophora	Postciliodesmatophora	Heterotrichea	Heterotrichida	Spirostomidae	Anigsteinia	Anigsteinia sp. SUAS-2016a	Isolate	brackish water(ENVO:00002019)	river(ENVO:00000022)	free living	South Korea: Taehwa river	Molecular phylogeny and species delimitation within the ciliate genus Spirostomum (Ciliophora, Postciliodesmatophora, Heterotrichea), using the internal transcribed spacer region	Shazib,S.U., Vdacny,P., Kim,J.H., Jang,S.W. and Shin,M.K.	Mol. Phylogenet. Evol. (2016) In press
KU848242.1	Eukaryota	SAR	Alveolata	Ciliophora	Postciliodesmatophora	Heterotrichea	Heterotrichida	Spirostomidae	Anigsteinia	Anigsteinia sp. SUAS-2016a	Isolate	brackish water(ENVO:00002019)	river(ENVO:00000022)	free living	South Korea: Taehwa river	Molecular phylogeny and species delimitation within the ciliate genus Spirostomum (Ciliophora, Postciliodesmatophora, Heterotrichea), using the internal transcribed spacer region	Shazib,S.U., Vdacny,P., Kim,J.H., Jang,S.W. and Shin,M.K.	Mol. Phylogenet. Evol. (2016) In press
AY630405.1	Eukaryota	SAR	Alveolata	Ciliophora	Postciliodesmatophora	Heterotrichea	Heterotrichida	Maristentoridae	Maristentor	Maristentor dinoferus	Isolate	saline water(ENVO:00002010)	coral reef(ENVO:00000150)	free living	Guam: Apra Harbor	The giant zooxanthellae-bearing ciliate Maristentor dinoferus (Heterotrichea) is closely related to folliculinidae	Miao,W., Simpson,A.G., Fu,C. and Lobban,C.S.	J. Eukaryot. Microbiol. 52 (1), 11-16 (2005)
AM398199.1	Eukaryota	SAR	Alveolata	Ciliophora	Postciliodesmatophora	Heterotrichea	Heterotrichida	Spirostomidae	Spirostomum	Spirostomum teres	Isolate	fresh water(ENVO:00002011)	NA	free living	NA	Multiplex PCR approach for species detection and differentiation within the genus Spirostomum (Ciliophora, Heterotrichea)	Schmidt,S.L., Treuner,T., Schlegel,M. and Bernhard,D.	Protist 158 (2), 139-145 (2007)
AM398200.1	Eukaryota	SAR	Alveolata	Ciliophora	Postciliodesmatophora	Heterotrichea	Heterotrichida	Spirostomidae	Spirostomum	Spirostomum minus	Isolate	fresh water(ENVO:00002011)	NA	free living	NA	Multiplex PCR approach for species detection and differentiation within the genus Spirostomum (Ciliophora, Heterotrichea)	Schmidt,S.L., Treuner,T., Schlegel,M. and Bernhard,D.	Protist 158 (2), 139-145 (2007)
AM398201.1	Eukaryota	SAR	Alveolata	Ciliophora	Postciliodesmatophora	Heterotrichea	Heterotrichida	Spirostomidae	Spirostomum	Spirostomum ambiguum	Isolate	fresh water(ENVO:00002011)	NA	free living	NA	Multiplex PCR approach for species detection and differentiation within the genus Spirostomum (Ciliophora, Heterotrichea)	Schmidt,S.L., Treuner,T., Schlegel,M. and Bernhard,D.	Protist 158 (2), 139-145 (2007)
FJ998026.1	Eukaryota	SAR	Alveolata	Ciliophora	Postciliodesmatophora	Heterotrichea	Heterotrichida	Spirostomidae	Spirostomum	Spirostomum sp. 6103103	Isolate	NA	NA	free living	NA	Phylogenetic relationships of several new hypotrichs and heterotrichs	Gao,S. and Song,W.	Unpublished
FJ998027.1	Eukaryota	SAR	Alveolata	Ciliophora	Postciliodesmatophora	Heterotrichea	Heterotrichida	Spirostomidae	Spirostomum	Spirostomum sp. 6103104	Isolate	NA	NA	free living	NA	Phylogenetic position of three ciliate genera, Peritromus, Condylostoma and Spirostomum (Protozoa, Ciliophora, Heterotrichea) inferred from the small subunit rRNA gene sequences	Zhou,L., Yi,Z.Z., Lin,X.F., li,J.Q. and Gong,J.	Dong Wu Fen Lei Xue Bao 35 (3), 518-522 (2010)
FN826788.1	Eukaryota	SAR	Alveolata	Ciliophora	Postciliodesmatophora	Heterotrichea	Heterotrichida	Spirostomidae	Spirostomum	0808G11	Environmental	waste water(ENVO:00002001)	NA	NA	NA	Molecular characterization of ciliate diversity within constructed wetlands revealed unexpected high genetic variation in rDNA sequences	Haentzsch,M., Berendonk,T.U., Schlegel,M. and Bernhard,D.	Unpublished
FN826789.1	Eukaryota	SAR	Alveolata	Ciliophora	Postciliodesmatophora	Heterotrichea	Heterotrichida	Spirostomidae	Spirostomum	2610A5	Environmental	waste water(ENVO:00002001)	NA	NA	NA	Molecular characterization of ciliate diversity within constructed wetlands revealed unexpected high genetic variation in rDNA sequences	Haentzsch,M., Berendonk,T.U., Schlegel,M. and Bernhard,D.	Unpublished
FN826837.1	Eukaryota	SAR	Alveolata	Ciliophora	Postciliodesmatophora	Heterotrichea	Heterotrichida	Spirostomidae	Spirostomum	2208Gu15	Environmental	waste water(ENVO:00002001)	NA	NA	NA	Molecular characterization of ciliate diversity within constructed wetlands revealed unexpected high genetic variation in rDNA sequences	Haentzsch,M., Berendonk,T.U., Schlegel,M. and Bernhard,D.	Unpublished
FN826843.1	Eukaryota	SAR	Alveolata	Ciliophora	Postciliodesmatophora	Heterotrichea	Heterotrichida	Spirostomidae	Spirostomum	2507B2	Environmental	waste water(ENVO:00002001)	NA	NA	NA	Molecular characterization of ciliate diversity within constructed wetlands revealed unexpected high genetic variation in rDNA sequences	Haentzsch,M., Berendonk,T.U., Schlegel,M. and Bernhard,D.	Unpublished
FN826844.1	Eukaryota	SAR	Alveolata	Ciliophora	Postciliodesmatophora	Heterotrichea	Heterotrichida	Spirostomidae	Spirostomum	2507B15	Environmental	waste water(ENVO:00002001)	NA	NA	NA	Molecular characterization of ciliate diversity within constructed wetlands revealed unexpected high genetic variation in rDNA sequences	Haentzsch,M., Berendonk,T.U., Schlegel,M. and Bernhard,D.	Unpublished
FN826845.1	Eukaryota	SAR	Alveolata	Ciliophora	Postciliodesmatophora	Heterotrichea	Heterotrichida	Spirostomidae	Spirostomum	2507B13	Environmental	waste water(ENVO:00002001)	NA	NA	NA	Molecular characterization of ciliate diversity within constructed wetlands revealed unexpected high genetic variation in rDNA sequences	Haentzsch,M., Berendonk,T.U., Schlegel,M. and Bernhard,D.	Unpublished
FN826852.1	Eukaryota	SAR	Alveolata	Ciliophora	Postciliodesmatophora	Heterotrichea	Heterotrichida	Spirostomidae	Spirostomum	2706G3K	Environmental	waste water(ENVO:00002001)	NA	NA	NA	Molecular characterization of ciliate diversity within constructed wetlands revealed unexpected high genetic variation in rDNA sequences	Haentzsch,M., Berendonk,T.U., Schlegel,M. and Bernhard,D.	Unpublished
FN826873.1	Eukaryota	SAR	Alveolata	Ciliophora	Postciliodesmatophora	Heterotrichea	Heterotrichida	Spirostomidae	Spirostomum	0509A23	Environmental	waste water(ENVO:00002001)	NA	NA	NA	Molecular characterization of ciliate diversity within constructed wetlands revealed unexpected high genetic variation in rDNA sequences	Haentzsch,M., Berendonk,T.U., Schlegel,M. and Bernhard,D.	Unpublished
FN826876.1	Eukaryota	SAR	Alveolata	Ciliophora	Postciliodesmatophora	Heterotrichea	Heterotrichida	Spirostomidae	Spirostomum	0509G22	Environmental	waste water(ENVO:00002001)	NA	NA	NA	Molecular characterization of ciliate diversity within constructed wetlands revealed unexpected high genetic variation in rDNA sequences	Haentzsch,M., Berendonk,T.U., Schlegel,M. and Bernhard,D.	Unpublished
FN826883.1	Eukaryota	SAR	Alveolata	Ciliophora	Postciliodesmatophora	Heterotrichea	Heterotrichida	Spirostomidae	Spirostomum	0711G27	Environmental	waste water(ENVO:00002001)	NA	NA	NA	Molecular characterization of ciliate diversity within constructed wetlands revealed unexpected high genetic variation in rDNA sequences	Haentzsch,M., Berendonk,T.U., Schlegel,M. and Bernhard,D.	Unpublished
FN826895.1	Eukaryota	SAR	Alveolata	Ciliophora	Postciliodesmatophora	Heterotrichea	Heterotrichida	Spirostomidae	Spirostomum	1909A10	Environmental	waste water(ENVO:00002001)	NA	NA	NA	Molecular characterization of ciliate diversity within constructed wetlands revealed unexpected high genetic variation in rDNA sequences	Haentzsch,M., Berendonk,T.U., Schlegel,M. and Bernhard,D.	Unpublished
FN826898.1	Eukaryota	SAR	Alveolata	Ciliophora	Postciliodesmatophora	Heterotrichea	Heterotrichida	Spirostomidae	Spirostomum	1909A9	Environmental	waste water(ENVO:00002001)	NA	NA	NA	Molecular characterization of ciliate diversity within constructed wetlands revealed unexpected high genetic variation in rDNA sequences	Haentzsch,M., Berendonk,T.U., Schlegel,M. and Bernhard,D.	Unpublished
HE664173.1	Eukaryota	SAR	Alveolata	Ciliophora	Postciliodesmatophora	Heterotrichea	Heterotrichida	Spirostomidae	Spirostomum	Spirostomum sp. 72	Isolate	fresh water(ENVO:00002011)	freshwater lake (ENVO:00000021)	free living	Germany: Plusssee	'Candidatus Megaira polyxenophila' gen. nov., sp. nov.: considerations on evolutionary history, host range and shift of early divergent rickettsiae	Schrallhammer,M., Ferrantini,F., Vannini,C., Galati,S., Schweikert,M., Gortz,H.D., Verni,F. and Petroni,G.	PLoS ONE 8 (8), E72581 (2013)
HG315608.1	Eukaryota	SAR	Alveolata	Ciliophora	Postciliodesmatophora	Heterotrichea	Heterotrichida	Spirostomidae	Spirostomum	Spirostomum minus	Isolate	fresh water(ENVO:00002011)	pond(ENVO:00000033)	free living	Italy: Serchio River	Flagellar movement in two bacteria of the family rickettsiaceae: a re-evaluation of motility in an evolutionary perspective	Vannini,C., Boscaro,V., Ferrantini,F., Benken,K.A., Mironov,T.I., Schweikert,M., Gortz,H.D., Fokin,S.I., Sabaneyeva,E.V. and Petroni,G.	PLoS ONE 9 (2), E87718 (2014)
HG939524.1	Eukaryota	SAR	Alveolata	Ciliophora	Postciliodesmatophora	Heterotrichea	Heterotrichida	Spirostomidae	Spirostomum	Spirostomum teres	Isolate	fresh water(ENVO:00002011)	freshwater lake (ENVO:00000021)	free living	Madagascar: Sainte Luce	Focusing on Genera to Improve Species Identification: Revised Systematics of the Ciliate Spirostomum	Boscaro,V., Carducci,D., Barbieri,G., Senra,M.V., Andreoli,I., Erra,F., Petroni,G., Verni,F. and Fokin,S.I.	Protist 165 (4), 527-541 (2014)
HG939525.1	Eukaryota	SAR	Alveolata	Ciliophora	Postciliodesmatophora	Heterotrichea	Heterotrichida	Spirostomidae	Spirostomum	Spirostomum teres	Isolate	fresh water(ENVO:00002011)	freshwater lake (ENVO:00000021)	free living	Austria: Seefeld in Tirol	Focusing on Genera to Improve Species Identification: Revised Systematics of the Ciliate Spirostomum	Boscaro,V., Carducci,D., Barbieri,G., Senra,M.V., Andreoli,I., Erra,F., Petroni,G., Verni,F. and Fokin,S.I.	Protist 165 (4), 527-541 (2014)
HG939526.1	Eukaryota	SAR	Alveolata	Ciliophora	Postciliodesmatophora	Heterotrichea	Heterotrichida	Spirostomidae	Spirostomum	Spirostomum sp. StMgN	Isolate	fresh water(ENVO:00002011)	stream(ENVO:00000023)	free living	Madagascar: Mandena	Focusing on Genera to Improve Species Identification: Revised Systematics of the Ciliate Spirostomum	Boscaro,V., Carducci,D., Barbieri,G., Senra,M.V., Andreoli,I., Erra,F., Petroni,G., Verni,F. and Fokin,S.I.	Protist 165 (4), 527-541 (2014)
HG939527.1	Eukaryota	SAR	Alveolata	Ciliophora	Postciliodesmatophora	Heterotrichea	Heterotrichida	Spirostomidae	Spirostomum	Spirostomum teres	Isolate	fresh water(ENVO:00002011)	pond(ENVO:00000033)	free living	Norway: Oslo	Focusing on Genera to Improve Species Identification: Revised Systematics of the Ciliate Spirostomum	Boscaro,V., Carducci,D., Barbieri,G., Senra,M.V., Andreoli,I., Erra,F., Petroni,G., Verni,F. and Fokin,S.I.	Protist 165 (4), 527-541 (2014)
HG939528.1	Eukaryota	SAR	Alveolata	Ciliophora	Postciliodesmatophora	Heterotrichea	Heterotrichida	Spirostomidae	Spirostomum	Spirostomum teres	Isolate	fresh water(ENVO:00002011)	pond(ENVO:00000033)	free living	Norway: Oslo	Focusing on Genera to Improve Species Identification: Revised Systematics of the Ciliate Spirostomum	Boscaro,V., Carducci,D., Barbieri,G., Senra,M.V., Andreoli,I., Erra,F., Petroni,G., Verni,F. and Fokin,S.I.	Protist 165 (4), 527-541 (2014)
HG939529.1	Eukaryota	SAR	Alveolata	Ciliophora	Postciliodesmatophora	Heterotrichea	Heterotrichida	Spirostomidae	Spirostomum	Spirostomum teres	Isolate	fresh water(ENVO:00002011)	wetland(ENVO:00000043)	free living	Italy: Pistoia	Focusing on Genera to Improve Species Identification: Revised Systematics of the Ciliate Spirostomum	Boscaro,V., Carducci,D., Barbieri,G., Senra,M.V., Andreoli,I., Erra,F., Petroni,G., Verni,F. and Fokin,S.I.	Protist 165 (4), 527-541 (2014)
HG939530.1	Eukaryota	SAR	Alveolata	Ciliophora	Postciliodesmatophora	Heterotrichea	Heterotrichida	Spirostomidae	Spirostomum	Spirostomum sp. IP1	Isolate	fresh water(ENVO:00002011)	pond(ENVO:00000033)	free living	Italy: Pisa	Focusing on Genera to Improve Species Identification: Revised Systematics of the Ciliate Spirostomum	Boscaro,V., Carducci,D., Barbieri,G., Senra,M.V., Andreoli,I., Erra,F., Petroni,G., Verni,F. and Fokin,S.I.	Protist 165 (4), 527-541 (2014)
HG939531.1	Eukaryota	SAR	Alveolata	Ciliophora	Postciliodesmatophora	Heterotrichea	Heterotrichida	Spirostomidae	Spirostomum	Spirostomum sp. StJFp2	Isolate	fresh water(ENVO:00002011)	stream(ENVO:00000023)	free living	Brazil: Juiz de Fora	Focusing on Genera to Improve Species Identification: Revised Systematics of the Ciliate Spirostomum	Boscaro,V., Carducci,D., Barbieri,G., Senra,M.V., Andreoli,I., Erra,F., Petroni,G., Verni,F. and Fokin,S.I.	Protist 165 (4), 527-541 (2014)
HG939532.1	Eukaryota	SAR	Alveolata	Ciliophora	Postciliodesmatophora	Heterotrichea	Heterotrichida	Spirostomidae	Spirostomum	Spirostomum teres	Isolate	fresh water(ENVO:00002011)	wetland(ENVO:00000043)	free living	Italy: Pistoia	Focusing on Genera to Improve Species Identification: Revised Systematics of the Ciliate Spirostomum	Boscaro,V., Carducci,D., Barbieri,G., Senra,M.V., Andreoli,I., Erra,F., Petroni,G., Verni,F. and Fokin,S.I.	Protist 165 (4), 527-541 (2014)
HG939533.1	Eukaryota	SAR	Alveolata	Ciliophora	Postciliodesmatophora	Heterotrichea	Heterotrichida	Spirostomidae	Spirostomum	Spirostomum yagiui	Isolate	brackish water(ENVO:00002019)	stream(ENVO:00000023)	free living	Cyprus: Larnaca	Focusing on Genera to Improve Species Identification: Revised Systematics of the Ciliate Spirostomum	Boscaro,V., Carducci,D., Barbieri,G., Senra,M.V., Andreoli,I., Erra,F., Petroni,G., Verni,F. and Fokin,S.I.	Protist 165 (4), 527-541 (2014)
HG939534.1	Eukaryota	SAR	Alveolata	Ciliophora	Postciliodesmatophora	Heterotrichea	Heterotrichida	Spirostomidae	Spirostomum	Spirostomum yagiui	Isolate	brackish water(ENVO:00002019)	NA	free living	Russia: Republic of Karelia	Focusing on Genera to Improve Species Identification: Revised Systematics of the Ciliate Spirostomum	Boscaro,V., Carducci,D., Barbieri,G., Senra,M.V., Andreoli,I., Erra,F., Petroni,G., Verni,F. and Fokin,S.I.	Protist 165 (4), 527-541 (2014)
HG939535.1	Eukaryota	SAR	Alveolata	Ciliophora	Postciliodesmatophora	Heterotrichea	Heterotrichida	Spirostomidae	Spirostomum	Spirostomum yagiui	Isolate	brackish water(ENVO:00002019)	NA	free living	Germany: Duhnen	Focusing on Genera to Improve Species Identification: Revised Systematics of the Ciliate Spirostomum	Boscaro,V., Carducci,D., Barbieri,G., Senra,M.V., Andreoli,I., Erra,F., Petroni,G., Verni,F. and Fokin,S.I.	Protist 165 (4), 527-541 (2014)
HG939536.1	Eukaryota	SAR	Alveolata	Ciliophora	Postciliodesmatophora	Heterotrichea	Heterotrichida	Spirostomidae	Spirostomum	Spirostomum yagiui	Isolate	fresh water(ENVO:00002011)	pond(ENVO:00000033)	free living	Italy: Ragusa	Focusing on Genera to Improve Species Identification: Revised Systematics of the Ciliate Spirostomum	Boscaro,V., Carducci,D., Barbieri,G., Senra,M.V., Andreoli,I., Erra,F., Petroni,G., Verni,F. and Fokin,S.I.	Protist 165 (4), 527-541 (2014)
HG939537.1	Eukaryota	SAR	Alveolata	Ciliophora	Postciliodesmatophora	Heterotrichea	Heterotrichida	Spirostomidae	Spirostomum	Spirostomum dharwarensis	Isolate	brackish water(ENVO:00002019)	estuary(ENVO:00000045)	free living	South Africa: Province of Eastern Cape	Focusing on Genera to Improve Species Identification: Revised Systematics of the Ciliate Spirostomum	Boscaro,V., Carducci,D., Barbieri,G., Senra,M.V., Andreoli,I., Erra,F., Petroni,G., Verni,F. and Fokin,S.I.	Protist 165 (4), 527-541 (2014)
HG939538.1	Eukaryota	SAR	Alveolata	Ciliophora	Postciliodesmatophora	Heterotrichea	Heterotrichida	Spirostomidae	Spirostomum	Spirostomum teres	Isolate	brackish water(ENVO:00002019)	brackish lake(ENVO:00000540)	free living	Madagascar: Sainte Luce	Focusing on Genera to Improve Species Identification: Revised Systematics of the Ciliate Spirostomum	Boscaro,V., Carducci,D., Barbieri,G., Senra,M.V., Andreoli,I., Erra,F., Petroni,G., Verni,F. and Fokin,S.I.	Protist 165 (4), 527-541 (2014)
HG939539.1	Eukaryota	SAR	Alveolata	Ciliophora	Postciliodesmatophora	Heterotrichea	Heterotrichida	Spirostomidae	Spirostomum	Spirostomum minus	Isolate	fresh water(ENVO:00002011)	freshwater lake (ENVO:00000021)	free living	Madagascar: Sainte Luce	Focusing on Genera to Improve Species Identification: Revised Systematics of the Ciliate Spirostomum	Boscaro,V., Carducci,D., Barbieri,G., Senra,M.V., Andreoli,I., Erra,F., Petroni,G., Verni,F. and Fokin,S.I.	Protist 165 (4), 527-541 (2014)
HG939540.1	Eukaryota	SAR	Alveolata	Ciliophora	Postciliodesmatophora	Heterotrichea	Heterotrichida	Spirostomidae	Spirostomum	Spirostomum minus	Isolate	fresh water(ENVO:00002011)	wetland(ENVO:00000043)	free living	Madagascar: Mandena	Focusing on Genera to Improve Species Identification: Revised Systematics of the Ciliate Spirostomum	Boscaro,V., Carducci,D., Barbieri,G., Senra,M.V., Andreoli,I., Erra,F., Petroni,G., Verni,F. and Fokin,S.I.	Protist 165 (4), 527-541 (2014)
HG939541.1	Eukaryota	SAR	Alveolata	Ciliophora	Postciliodesmatophora	Heterotrichea	Heterotrichida	Spirostomidae	Spirostomum	Spirostomum sp. SmJFp1	Isolate	fresh water(ENVO:00002011)	stream(ENVO:00000023)	free living	Brazil: Juiz de Fora	Focusing on Genera to Improve Species Identification: Revised Systematics of the Ciliate Spirostomum	Boscaro,V., Carducci,D., Barbieri,G., Senra,M.V., Andreoli,I., Erra,F., Petroni,G., Verni,F. and Fokin,S.I.	Protist 165 (4), 527-541 (2014)
HG939542.1	Eukaryota	SAR	Alveolata	Ciliophora	Postciliodesmatophora	Heterotrichea	Heterotrichida	Spirostomidae	Spirostomum	Spirostomum sp. Thd2	Isolate	fresh water(ENVO:00002011)	stream(ENVO:00000023)	free living	Thailand: Vung Tau	Focusing on Genera to Improve Species Identification: Revised Systematics of the Ciliate Spirostomum	Boscaro,V., Carducci,D., Barbieri,G., Senra,M.V., Andreoli,I., Erra,F., Petroni,G., Verni,F. and Fokin,S.I.	Protist 165 (4), 527-541 (2014)
HG939543.1	Eukaryota	SAR	Alveolata	Ciliophora	Postciliodesmatophora	Heterotrichea	Heterotrichida	Spirostomidae	Spirostomum	Spirostomum minus	Isolate	fresh water(ENVO:00002011)	stream(ENVO:00000023)	free living	Germany: Munich	Focusing on Genera to Improve Species Identification: Revised Systematics of the Ciliate Spirostomum	Boscaro,V., Carducci,D., Barbieri,G., Senra,M.V., Andreoli,I., Erra,F., Petroni,G., Verni,F. and Fokin,S.I.	Protist 165 (4), 527-541 (2014)
HG939544.1	Eukaryota	SAR	Alveolata	Ciliophora	Postciliodesmatophora	Heterotrichea	Heterotrichida	Spirostomidae	Spirostomum	Spirostomum sp. Ind	Isolate	fresh water(ENVO:00002011)	pond(ENVO:00000033)	free living	India: Visakhapatnam	Focusing on Genera to Improve Species Identification: Revised Systematics of the Ciliate Spirostomum	Boscaro,V., Carducci,D., Barbieri,G., Senra,M.V., Andreoli,I., Erra,F., Petroni,G., Verni,F. and Fokin,S.I.	Protist 165 (4), 527-541 (2014)
HG939545.1	Eukaryota	SAR	Alveolata	Ciliophora	Postciliodesmatophora	Heterotrichea	Heterotrichida	Spirostomidae	Spirostomum	Spirostomum minus	Isolate	brackish water(ENVO:00002019)	estuary(ENVO:00000045)	free living	South Africa: Province of Eastern Cape	Focusing on Genera to Improve Species Identification: Revised Systematics of the Ciliate Spirostomum	Boscaro,V., Carducci,D., Barbieri,G., Senra,M.V., Andreoli,I., Erra,F., Petroni,G., Verni,F. and Fokin,S.I.	Protist 165 (4), 527-541 (2014)
HG939546.1	Eukaryota	SAR	Alveolata	Ciliophora	Postciliodesmatophora	Heterotrichea	Heterotrichida	Spirostomidae	Spirostomum	Spirostomum minus	Isolate	fresh water(ENVO:00002011)	stream(ENVO:00000023)	free living	Italy: Pisa	Focusing on Genera to Improve Species Identification: Revised Systematics of the Ciliate Spirostomum	Boscaro,V., Carducci,D., Barbieri,G., Senra,M.V., Andreoli,I., Erra,F., Petroni,G., Verni,F. and Fokin,S.I.	Protist 165 (4), 527-541 (2014)
HG939547.1	Eukaryota	SAR	Alveolata	Ciliophora	Postciliodesmatophora	Heterotrichea	Heterotrichida	Spirostomidae	Spirostomum	Spirostomum minus	Isolate	fresh water(ENVO:00002011)	pond(ENVO:00000033)	free living	Italy: Pisa	Focusing on Genera to Improve Species Identification: Revised Systematics of the Ciliate Spirostomum	Boscaro,V., Carducci,D., Barbieri,G., Senra,M.V., Andreoli,I., Erra,F., Petroni,G., Verni,F. and Fokin,S.I.	Protist 165 (4), 527-541 (2014)
HG939548.1	Eukaryota	SAR	Alveolata	Ciliophora	Postciliodesmatophora	Heterotrichea	Heterotrichida	Spirostomidae	Spirostomum	Spirostomum minus	Isolate	fresh water(ENVO:00002011)	pond(ENVO:00000033)	free living	Sweden: Stockholm	Focusing on Genera to Improve Species Identification: Revised Systematics of the Ciliate Spirostomum	Boscaro,V., Carducci,D., Barbieri,G., Senra,M.V., Andreoli,I., Erra,F., Petroni,G., Verni,F. and Fokin,S.I.	Protist 165 (4), 527-541 (2014)
HG939549.1	Eukaryota	SAR	Alveolata	Ciliophora	Postciliodesmatophora	Heterotrichea	Heterotrichida	Spirostomidae	Spirostomum	Spirostomum subtilis	Isolate	fresh water(ENVO:00002011)	pond(ENVO:00000033)	free living	Sweden: Stockholm	Focusing on genera to improve species identification: revised systematics of the ciliate spirostomum	Boscaro,V., Carducci,D., Barbieri,G., Senra,M.V., Andreoli,I., Erra,F., Petroni,G., Verni,F. and Fokin,S.I.	Protist 165 (4), 527-541 (2014)
HG939550.1	Eukaryota	SAR	Alveolata	Ciliophora	Postciliodesmatophora	Heterotrichea	Heterotrichida	Spirostomidae	Spirostomum	Spirostomum subtilis	Isolate	fresh water(ENVO:00002011)	freshwater lake (ENVO:00000021)	free living	Switzerland: Zurich	Focusing on genera to improve species identification: revised systematics of the ciliate spirostomum	Boscaro,V., Carducci,D., Barbieri,G., Senra,M.V., Andreoli,I., Erra,F., Petroni,G., Verni,F. and Fokin,S.I.	Protist 165 (4), 527-541 (2014)
HG939551.1	Eukaryota	SAR	Alveolata	Ciliophora	Postciliodesmatophora	Heterotrichea	Heterotrichida	Spirostomidae	Spirostomum	Spirostomum ambiguum	Isolate	fresh water(ENVO:00002011)	pond(ENVO:00000033)	free living	Sweden: Stockholm	Focusing on Genera to Improve Species Identification: Revised Systematics of the Ciliate Spirostomum	Boscaro,V., Carducci,D., Barbieri,G., Senra,M.V., Andreoli,I., Erra,F., Petroni,G., Verni,F. and Fokin,S.I.	Protist 165 (4), 527-541 (2014)
HG939552.1	Eukaryota	SAR	Alveolata	Ciliophora	Postciliodesmatophora	Heterotrichea	Heterotrichida	Spirostomidae	Spirostomum	Spirostomum sp. Seef2	Isolate	fresh water(ENVO:00002011)	freshwater lake (ENVO:00000021)	free living	Austria: Seefeld in Tirol	Focusing on Genera to Improve Species Identification: Revised Systematics of the Ciliate Spirostomum	Boscaro,V., Carducci,D., Barbieri,G., Senra,M.V., Andreoli,I., Erra,F., Petroni,G., Verni,F. and Fokin,S.I.	Protist 165 (4), 527-541 (2014)
HG939553.1	Eukaryota	SAR	Alveolata	Ciliophora	Postciliodesmatophora	Heterotrichea	Heterotrichida	Spirostomidae	Spirostomum	Spirostomum sp. PFEU1_Spte	Isolate	fresh water(ENVO:00002011)	wetland(ENVO:00000043)	free living	Italy: Pistoia	Focusing on Genera to Improve Species Identification: Revised Systematics of the Ciliate Spirostomum	Boscaro,V., Carducci,D., Barbieri,G., Senra,M.V., Andreoli,I., Erra,F., Petroni,G., Verni,F. and Fokin,S.I.	Protist 165 (4), 527-541 (2014)
JQ282896.1	Eukaryota	SAR	Alveolata	Ciliophora	Postciliodesmatophora	Heterotrichea	Heterotrichida	Spirostomidae	Spirostomum	Spirostomum minus	Isolate	fresh water(ENVO:00002011)	freshwater lake (ENVO:00000021)	free living	Brazil: Rio de Janeiro	Morphology and 18S rDNA gene sequence of Spirostomum minus and Spirostomum teres (Ciliophora: Heterotrichea) from Rio de Janeiro, Brazil	Fernandes,N.M. and da Silva Neto,I.D.	Zoologia (Curitiba) 30 (1), 72-79 (2013)
JQ282897.1	Eukaryota	SAR	Alveolata	Ciliophora	Postciliodesmatophora	Heterotrichea	Heterotrichida	Spirostomidae	Spirostomum	Spirostomum teres	Isolate	waste water(ENVO:00002001)	NA	free living	Brazil: Penha	Morphology and 18S rDNA gene sequence of Spirostomum minus and Spirostomum teres (Ciliophora: Heterotrichea) from Rio de Janeiro, Brazil	Fernandes,N.M. and da Silva Neto,I.D.	Zoologia (Curitiba) 30 (1), 72-79 (2013)
JQ723981.1	Eukaryota	SAR	Alveolata	Ciliophora	Postciliodesmatophora	Heterotrichea	Heterotrichida	Spirostomidae	Spirostomum	Spirostomum ambiguum 1 MD-2012	Isolate	fresh water(ENVO:00002011)	phytotelma(no ENVO)	free living	Jamaica	Diversity and endemism of ciliates inhabiting Neotropical phytotelmata	Dunthorn,M., Wolf,K., Breiner,H.-W., Stoeck,T. and Foissner,W.	Unpublished
KF639912.1	Eukaryota	SAR	Alveolata	Ciliophora	Postciliodesmatophora	Heterotrichea	Heterotrichida	Spirostomidae	Spirostomum	Spirostomum sp.	Isolate	NA	NA	free living	NA	Broad taxon sampling of ciliates using mitochondrial small subunit ribosomal DNA	Dunthorn,M., Hall,M., Foissner,W., Stoeck,T. and Katz,L.A.	Unpublished
KJ651819.1	Eukaryota	SAR	Alveolata	Ciliophora	Postciliodesmatophora	Heterotrichea	Heterotrichida	Spirostomidae	Spirostomum	Spirostomum ambiguum	Isolate	fresh water(ENVO:00002011)	pond(ENVO:00000033)	free living	South Korea	Phylogenetic relationships of the ciliate class Heterotrichea (Protista, Ciliophora, Postciliodesmatophora) inferred from multiple molecular markers and multifaceted analysis strategy	Shazib,S.U., Vd'acny,P., Kim,J.H., Jang,S.W. and Shin,M.K.	Mol. Phylogenet. Evol. 78, 118-135 (2014)
KJ651820.1	Eukaryota	SAR	Alveolata	Ciliophora	Postciliodesmatophora	Heterotrichea	Heterotrichida	Spirostomidae	Spirostomum	Spirostomum caudatum	Isolate	fresh water(ENVO:00002011)	pond(ENVO:00000033)	free living	South Korea	Phylogenetic relationships of the ciliate class Heterotrichea (Protista, Ciliophora, Postciliodesmatophora) inferred from multiple molecular markers and multifaceted analysis strategy	Shazib,S.U., Vd'acny,P., Kim,J.H., Jang,S.W. and Shin,M.K.	Mol. Phylogenet. Evol. 78, 118-135 (2014)
KJ651821.1	Eukaryota	SAR	Alveolata	Ciliophora	Postciliodesmatophora	Heterotrichea	Heterotrichida	Spirostomidae	Spirostomum	Spirostomum minus	Isolate	fresh water(ENVO:00002011)	pond(ENVO:00000033)	free living	South Korea	Phylogenetic relationships of the ciliate class Heterotrichea (Protista, Ciliophora, Postciliodesmatophora) inferred from multiple molecular markers and multifaceted analysis strategy	Shazib,S.U., Vd'acny,P., Kim,J.H., Jang,S.W. and Shin,M.K.	Mol. Phylogenet. Evol. 78, 118-135 (2014)
KJ651822.1	Eukaryota	SAR	Alveolata	Ciliophora	Postciliodesmatophora	Heterotrichea	Heterotrichida	Spirostomidae	Spirostomum	Spirostomum teres	Isolate	fresh water(ENVO:00002011)	pond(ENVO:00000033)	free living	South Korea	Phylogenetic relationships of the ciliate class Heterotrichea (Protista, Ciliophora, Postciliodesmatophora) inferred from multiple molecular markers and multifaceted analysis strategy	Shazib,S.U., Vd'acny,P., Kim,J.H., Jang,S.W. and Shin,M.K.	Mol. Phylogenet. Evol. 78, 118-135 (2014)
KP970238.1	Eukaryota	SAR	Alveolata	Ciliophora	Postciliodesmatophora	Heterotrichea	Heterotrichida	Spirostomidae	Spirostomum	Spirostomum ambiguum	Isolate	fresh water(ENVO:00002011)	pond(ENVO:00000033)	free living	Brazil: Ilha Grande	Expanded phylogenetic analyses of the class Heterotrichea (Ciliophora, Postciliodesmatophora) using five molecular markers and morphological data	Fernandes,N.M., Paiva,T.D., da Silva-Neto,I.D., Schlegel,M. and Schrago,C.G.	Mol. Phylogenet. Evol. (2015) In press
KP970239.1	Eukaryota	SAR	Alveolata	Ciliophora	Postciliodesmatophora	Heterotrichea	Heterotrichida	Spirostomidae	Spirostomum	Spirostomum minus	Isolate	waste water(ENVO:00002001)	NA	free living	Brazil: Bel�m	Expanded phylogenetic analyses of the class Heterotrichea (Ciliophora, Postciliodesmatophora) using five molecular markers and morphological data	Fernandes,N.M., Paiva,T.D., da Silva-Neto,I.D., Schlegel,M. and Schrago,C.G.	Mol. Phylogenet. Evol. (2015) In press
KP970240.1	Eukaryota	SAR	Alveolata	Ciliophora	Postciliodesmatophora	Heterotrichea	Heterotrichida	Spirostomidae	Spirostomum	Spirostomum minus	Isolate	waste water(ENVO:00002001)	NA	free living	Brazil: Rio de Janeiro	Expanded phylogenetic analyses of the class Heterotrichea (Ciliophora, Postciliodesmatophora) using five molecular markers and morphological data	Fernandes,N.M., Paiva,T.D., da Silva-Neto,I.D., Schlegel,M. and Schrago,C.G.	Mol. Phylogenet. Evol. (2015) In press
KP970241.1	Eukaryota	SAR	Alveolata	Ciliophora	Postciliodesmatophora	Heterotrichea	Heterotrichida	Spirostomidae	Spirostomum	Spirostomum teres	Isolate	waste water(ENVO:00002001)	NA	free living	Brazil: Rio de Janeiro	Expanded phylogenetic analyses of the class Heterotrichea (Ciliophora, Postciliodesmatophora) using five molecular markers and morphological data	Fernandes,N.M., Paiva,T.D., da Silva-Neto,I.D., Schlegel,M. and Schrago,C.G.	Mol. Phylogenet. Evol. (2015) In press
KU848227.1	Eukaryota	SAR	Alveolata	Ciliophora	Postciliodesmatophora	Heterotrichea	Heterotrichida	Spirostomidae	Spirostomum	Spirostomum yagiui	Isolate	brackish water(ENVO:00002019)	estuary(ENVO:00000045)	free living	South Korea	Molecular phylogeny and species delimitation within the ciliate genus Spirostomum (Ciliophora, Postciliodesmatophora, Heterotrichea), using the internal transcribed spacer region	Shazib,S.U., Vdacny,P., Kim,J.H., Jang,S.W. and Shin,M.K.	Mol. Phylogenet. Evol. (2016) In press
KU848228.1	Eukaryota	SAR	Alveolata	Ciliophora	Postciliodesmatophora	Heterotrichea	Heterotrichida	Spirostomidae	Spirostomum	Spirostomum teres	Isolate	fresh water(ENVO:00002011)	stream(ENVO:00000023)	free living	South Korea	Molecular phylogeny and species delimitation within the ciliate genus Spirostomum (Ciliophora, Postciliodesmatophora, Heterotrichea), using the internal transcribed spacer region	Shazib,S.U., Vdacny,P., Kim,J.H., Jang,S.W. and Shin,M.K.	Mol. Phylogenet. Evol. (2016) In press
KU848229.1	Eukaryota	SAR	Alveolata	Ciliophora	Postciliodesmatophora	Heterotrichea	Heterotrichida	Spirostomidae	Spirostomum	Spirostomum minus	Isolate	brackish water(ENVO:00002019)	river(ENVO:00000022)	free living	South Korea	Molecular phylogeny and species delimitation within the ciliate genus Spirostomum (Ciliophora, Postciliodesmatophora, Heterotrichea), using the internal transcribed spacer region	Shazib,S.U., Vdacny,P., Kim,J.H., Jang,S.W. and Shin,M.K.	Mol. Phylogenet. Evol. (2016) In press
KU848230.1	Eukaryota	SAR	Alveolata	Ciliophora	Postciliodesmatophora	Heterotrichea	Heterotrichida	Spirostomidae	Spirostomum	Spirostomum minus	Isolate	fresh water(ENVO:00002011)	wetland(ENVO:00000043)	free living	South Korea	Molecular phylogeny and species delimitation within the ciliate genus Spirostomum (Ciliophora, Postciliodesmatophora, Heterotrichea), using the internal transcribed spacer region	Shazib,S.U., Vdacny,P., Kim,J.H., Jang,S.W. and Shin,M.K.	Mol. Phylogenet. Evol. (2016) In press
KU848231.1	Eukaryota	SAR	Alveolata	Ciliophora	Postciliodesmatophora	Heterotrichea	Heterotrichida	Spirostomidae	Spirostomum	Spirostomum ambiguum	Isolate	fresh water(ENVO:00002011)	wetland(ENVO:00000043)	free living	South Korea	Molecular phylogeny and species delimitation within the ciliate genus Spirostomum (Ciliophora, Postciliodesmatophora, Heterotrichea), using the internal transcribed spacer region	Shazib,S.U., Vdacny,P., Kim,J.H., Jang,S.W. and Shin,M.K.	Mol. Phylogenet. Evol. (2016) In press
KU848232.1	Eukaryota	SAR	Alveolata	Ciliophora	Postciliodesmatophora	Heterotrichea	Heterotrichida	Spirostomidae	Spirostomum	Spirostomum ambiguum	Isolate	fresh water(ENVO:00002011)	NA	free living	South Korea	Molecular phylogeny and species delimitation within the ciliate genus Spirostomum (Ciliophora, Postciliodesmatophora, Heterotrichea), using the internal transcribed spacer region	Shazib,S.U., Vdacny,P., Kim,J.H., Jang,S.W. and Shin,M.K.	Mol. Phylogenet. Evol. (2016) In press
KU848233.1	Eukaryota	SAR	Alveolata	Ciliophora	Postciliodesmatophora	Heterotrichea	Heterotrichida	Spirostomidae	Spirostomum	Spirostomum ambiguum	Isolate	fresh water(ENVO:00002011)	NA	free living	South Korea	Molecular phylogeny and species delimitation within the ciliate genus Spirostomum (Ciliophora, Postciliodesmatophora, Heterotrichea), using the internal transcribed spacer region	Shazib,S.U., Vdacny,P., Kim,J.H., Jang,S.W. and Shin,M.K.	Mol. Phylogenet. Evol. (2016) In press
KU848234.1	Eukaryota	SAR	Alveolata	Ciliophora	Postciliodesmatophora	Heterotrichea	Heterotrichida	Spirostomidae	Spirostomum	Spirostomum sp. SUAS-2016a	Isolate	fresh water(ENVO:00002011)	NA	free living	South Korea	Molecular phylogeny and species delimitation within the ciliate genus Spirostomum (Ciliophora, Postciliodesmatophora, Heterotrichea), using the internal transcribed spacer region	Shazib,S.U., Vdacny,P., Kim,J.H., Jang,S.W. and Shin,M.K.	Mol. Phylogenet. Evol. (2016) In press
KU848235.1	Eukaryota	SAR	Alveolata	Ciliophora	Postciliodesmatophora	Heterotrichea	Heterotrichida	Spirostomidae	Spirostomum	Spirostomum teres	Isolate	fresh water(ENVO:00002011)	NA	free living	South Korea	Molecular phylogeny and species delimitation within the ciliate genus Spirostomum (Ciliophora, Postciliodesmatophora, Heterotrichea), using the internal transcribed spacer region	Shazib,S.U., Vdacny,P., Kim,J.H., Jang,S.W. and Shin,M.K.	Mol. Phylogenet. Evol. (2016) In press
KU848236.1	Eukaryota	SAR	Alveolata	Ciliophora	Postciliodesmatophora	Heterotrichea	Heterotrichida	Spirostomidae	Spirostomum	Spirostomum sp. SUAS-2016a	Isolate	fresh water(ENVO:00002011)	pond(ENVO:00000033)	free living	South Korea	Molecular phylogeny and species delimitation within the ciliate genus Spirostomum (Ciliophora, Postciliodesmatophora, Heterotrichea), using the internal transcribed spacer region	Shazib,S.U., Vdacny,P., Kim,J.H., Jang,S.W. and Shin,M.K.	Mol. Phylogenet. Evol. (2016) In press
KU848237.1	Eukaryota	SAR	Alveolata	Ciliophora	Postciliodesmatophora	Heterotrichea	Heterotrichida	Spirostomidae	Spirostomum	Spirostomum sp. SUAS-2016a	Isolate	fresh water(ENVO:00002011)	stream(ENVO:00000023)	free living	South Korea	Molecular phylogeny and species delimitation within the ciliate genus Spirostomum (Ciliophora, Postciliodesmatophora, Heterotrichea), using the internal transcribed spacer region	Shazib,S.U., Vdacny,P., Kim,J.H., Jang,S.W. and Shin,M.K.	Mol. Phylogenet. Evol. (2016) In press
KU848238.1	Eukaryota	SAR	Alveolata	Ciliophora	Postciliodesmatophora	Heterotrichea	Heterotrichida	Spirostomidae	Spirostomum	Spirostomum minus	Isolate	fresh water(ENVO:00002011)	fish farm(ENVO:00000294)	free living	South Korea	Molecular phylogeny and species delimitation within the ciliate genus Spirostomum (Ciliophora, Postciliodesmatophora, Heterotrichea), using the internal transcribed spacer region	Shazib,S.U., Vdacny,P., Kim,J.H., Jang,S.W. and Shin,M.K.	Mol. Phylogenet. Evol. (2016) In press
KU848239.1	Eukaryota	SAR	Alveolata	Ciliophora	Postciliodesmatophora	Heterotrichea	Heterotrichida	Spirostomidae	Spirostomum	Spirostomum minus	Isolate	fresh water(ENVO:00002011)	wetland(ENVO:00000043)	free living	South Korea	Molecular phylogeny and species delimitation within the ciliate genus Spirostomum (Ciliophora, Postciliodesmatophora, Heterotrichea), using the internal transcribed spacer region	Shazib,S.U., Vdacny,P., Kim,J.H., Jang,S.W. and Shin,M.K.	Mol. Phylogenet. Evol. (2016) In press
KU848240.1	Eukaryota	SAR	Alveolata	Ciliophora	Postciliodesmatophora	Heterotrichea	Heterotrichida	Spirostomidae	Spirostomum	Spirostomum ambiguum	Isolate	brackish water(ENVO:00002019)	pond(ENVO:00000033)	free living	South Korea	Molecular phylogeny and species delimitation within the ciliate genus Spirostomum (Ciliophora, Postciliodesmatophora, Heterotrichea), using the internal transcribed spacer region	Shazib,S.U., Vdacny,P., Kim,J.H., Jang,S.W. and Shin,M.K.	Mol. Phylogenet. Evol. (2016) In press
L31518.1	Eukaryota	SAR	Alveolata	Ciliophora	Postciliodesmatophora	Heterotrichea	Heterotrichida	Spirostomidae	Spirostomum	Spirostomum ambiguum	Isolate	fresh water(ENVO:00002011)	NA	free living	NA	Phylogenetic relationships among karyorelictids and heterotrichs inferred from small subunit rRNA sequences: resolution at the base of the ciliate tree	Hirt,R.P., Dyal,P.L., Wilkinson,M., Finlay,B.J., Roberts,D.M. and Embley,T.M.	Mol. Phylogenet. Evol. 4 (1), 77-87 (1995)
LC150081.1	Eukaryota	SAR	Alveolata	Ciliophora	Postciliodesmatophora	Heterotrichea	Heterotrichida	Spirostomidae	Spirostomum	AS_seed_34	Environmental	waste water(ENVO:00002001)	NA	NA	Japan: Ibaraki	Eukaryotic Community Shift in Response to Organic Loading Rate of an Aerobic Trickling Filter (Down-Flow Hanging Sponge Reactor) Treating Domestic Sewage	Miyaoka,Y., Hatamoto,M., Yamaguchi,T. and Syutsubo,K.	Microb. Ecol. 73 (4), 801-814 (2017)
LN869958.1	Eukaryota	SAR	Alveolata	Ciliophora	Postciliodesmatophora	Heterotrichea	Heterotrichida	Spirostomidae	Spirostomum	Spirostomum sp. aPFEU2	Isolate	fresh water(ENVO:00002011)	wetland(ENVO:00000043)	free living	Italy: Pistoia	Ciliate communities and hidden biodiversity in freshwater biotopes of the Pistoia province (Tuscany, Italy)	Rossi,A., Boscaro,V., Carducci,D., Serra,V., Modeo,L., Verni,F., Fokin,S.I. and Petroni,G.	Eur. J. Protist. In press
LN870002.1	Eukaryota	SAR	Alveolata	Ciliophora	Postciliodesmatophora	Heterotrichea	Heterotrichida	Spirostomidae	Spirostomum	Spirostomum sp. bLdG1	Isolate	fresh water(ENVO:00002011)	freshwater lake (ENVO:00000021)	free living	Italy: Pistoia	Ciliate communities and hidden biodiversity in freshwater biotopes of the Pistoia province (Tuscany, Italy)	Rossi,A., Boscaro,V., Carducci,D., Serra,V., Modeo,L., Verni,F., Fokin,S.I. and Petroni,G.	Eur. J. Protist. In press
LN870095.1	Eukaryota	SAR	Alveolata	Ciliophora	Postciliodesmatophora	Heterotrichea	Heterotrichida	Spirostomidae	Spirostomum	Spirostomum sp. cAcq4	Isolate	fresh water(ENVO:00002011)	fish farm(ENVO:00000294)	free living	Italy: Pistoia	Ciliate communities and hidden biodiversity in freshwater biotopes of the Pistoia province (Tuscany, Italy)	Rossi,A., Boscaro,V., Carducci,D., Serra,V., Modeo,L., Verni,F., Fokin,S.I. and Petroni,G.	Eur. J. Protist. In press
LN870107.1	Eukaryota	SAR	Alveolata	Ciliophora	Postciliodesmatophora	Heterotrichea	Heterotrichida	Spirostomidae	Spirostomum	Spirostomum sp. 1 cLPN1	Isolate	fresh water(ENVO:00002011)	pond(ENVO:00000033)	free living	Italy: Pistoia	Ciliate communities and hidden biodiversity in freshwater biotopes of the Pistoia province (Tuscany, Italy)	Rossi,A., Boscaro,V., Carducci,D., Serra,V., Modeo,L., Verni,F., Fokin,S.I. and Petroni,G.	Eur. J. Protist. In press	2014
LN870108.1	Eukaryota	SAR	Alveolata	Ciliophora	Postciliodesmatophora	Heterotrichea	Heterotrichida	Spirostomidae	Spirostomum	Spirostomum sp. 2 cLPN1	Isolate	fresh water(ENVO:00002011)	pond(ENVO:00000033)	free living	Italy: Pistoia	Ciliate communities and hidden biodiversity in freshwater biotopes of the Pistoia province (Tuscany, Italy)	Rossi,A., Boscaro,V., Carducci,D., Serra,V., Modeo,L., Verni,F., Fokin,S.I. and Petroni,G.	Eur. J. Protist. In press	2014
LN870116.1	Eukaryota	SAR	Alveolata	Ciliophora	Postciliodesmatophora	Heterotrichea	Heterotrichida	Spirostomidae	Spirostomum	Spirostomum sp. cLPN2	Isolate	fresh water(ENVO:00002011)	pond(ENVO:00000033)	free living	Italy: Pistoia	Ciliate communities and hidden biodiversity in freshwater biotopes of the Pistoia province (Tuscany, Italy)	Rossi,A., Boscaro,V., Carducci,D., Serra,V., Modeo,L., Verni,F., Fokin,S.I. and Petroni,G.	Eur. J. Protist. In press
LN870138.1	Eukaryota	SAR	Alveolata	Ciliophora	Postciliodesmatophora	Heterotrichea	Heterotrichida	Spirostomidae	Spirostomum	Spirostomum sp. cPFEU1	Isolate	fresh water(ENVO:00002011)	wetland(ENVO:00000043)	free living	Italy: Pistoia	Ciliate communities and hidden biodiversity in freshwater biotopes of the Pistoia province (Tuscany, Italy)	Rossi,A., Boscaro,V., Carducci,D., Serra,V., Modeo,L., Verni,F., Fokin,S.I. and Petroni,G.	Eur. J. Protist. In press
DQ168805.1	Eukaryota	SAR	Alveolata	Ciliophora	Postciliodesmatophora	Heterotrichea	Heterotrichida	Fabreidae	Fabrea	Fabrea salina	Isolate	NA	NA	free living	Italy: Puglia, Lesina	Multi-approach characterization of ciliate 'black spots' on the largest Italian lake: massive localized Stentor amethystinus blooms in Lake Garda	Angeli,N., Dini,F., Di Giuseppe,G., Fokin,S., Guella,G., Lazzara,M., Frassanito,R., Floricioiu,D., Rott,H. and Cantonati,M.	Unpublished
DQ168806.1	Eukaryota	SAR	Alveolata	Ciliophora	Postciliodesmatophora	Heterotrichea	Heterotrichida	Fabreidae	Fabrea	Fabrea salina	Isolate	NA	NA	free living	Italy: Puglia, Torre Coimena	Multi-approach characterization of ciliate 'black spots' on the largest Italian lake: massive localized Stentor amethystinus blooms in Lake Garda	Angeli,N., Dini,F., Di Giuseppe,G., Fokin,S., Guella,G., Lazzara,M., Frassanito,R., Floricioiu,D., Rott,H. and Cantonati,M.	Unpublished
EU583991.1	Eukaryota	SAR	Alveolata	Ciliophora	Postciliodesmatophora	Heterotrichea	Heterotrichida	Fabreidae	Fabrea	Fabrea salina	Isolate	saline water(ENVO:00002010)	NA	free living	China: Qingdao	Further consideration of the phylogeny of some 'traditional' heterotrichs (Protista, Ciliophora) of uncertain affinities, based on new sequences of the small subunit rRNA gene	Miao,M., Song,W., Clamp,J.C., Al-Rasheid,K.A., Al-Khedhairy,A.A. and Al-Arifi,S.	J. Eukaryot. Microbiol. 56 (3), 244-250 (2009)
KJ651817.1	Eukaryota	SAR	Alveolata	Ciliophora	Postciliodesmatophora	Heterotrichea	Heterotrichida	Fabreidae	Fabrea	Fabrea salina	Isolate	saline water(ENVO:00002010)	saline wetland(ENVO: 00000240)	free living	South Korea	Phylogenetic relationships of the ciliate class Heterotrichea (Protista, Ciliophora, Postciliodesmatophora) inferred from multiple molecular markers and multifaceted analysis strategy	Shazib,S.U., Vd'acny,P., Kim,J.H., Jang,S.W. and Shin,M.K.	Mol. Phylogenet. Evol. 78, 118-135 (2014)
KM222110.1	Eukaryota	SAR	Alveolata	Ciliophora	Postciliodesmatophora	Heterotrichea	Heterotrichida	Fabreidae	Fabrea	Fabrea salina	Isolate	NA	pond(ENVO:00000033)	free living	China: Weifang	The All-Data-Based Evolutionary Hypothesis of Ciliated Protists with a Revised Classification of the Phylum Ciliophora (Eukaryota, Alveolata)	Gao,F., Warren,A., Zhang,Q., Gong,J., Miao,M., Sun,P., Xu,D., Huang,J., Yi,Z. and Song,W.	Sci Rep 6, 24874 (2016)
EU583990.1	Eukaryota	SAR	Alveolata	Ciliophora	Postciliodesmatophora	Heterotrichea	Heterotrichida	Climacostomidae	Climacostomum	Climacostomum virens	Isolate	saline water(ENVO:00002010)	NA	free living	China: Qingdao	Further consideration of the phylogeny of some 'traditional' heterotrichs (Protista, Ciliophora) of uncertain affinities, based on new sequences of the small subunit rRNA gene	Miao,M., Song,W., Clamp,J.C., Al-Rasheid,K.A., Al-Khedhairy,A.A. and Al-Arifi,S.	J. Eukaryot. Microbiol. 56 (3), 244-250 (2009)
KJ651814.1	Eukaryota	SAR	Alveolata	Ciliophora	Postciliodesmatophora	Heterotrichea	Heterotrichida	Climacostomidae	Climacostomum	Climacostomum virens	Isolate	sediment(ENVO:00002007)	beach sand(ENVO:00002138)	free living	South Korea	Phylogenetic relationships of the ciliate class Heterotrichea (Protista, Ciliophora, Postciliodesmatophora) inferred from multiple molecular markers and multifaceted analysis strategy	Shazib,S.U., Vd'acny,P., Kim,J.H., Jang,S.W. and Shin,M.K.	Mol. Phylogenet. Evol. 78, 118-135 (2014)
KP970234.1	Eukaryota	SAR	Alveolata	Ciliophora	Postciliodesmatophora	Heterotrichea	Heterotrichida	Climacostomidae	Climacostomum	Climacostomum virens	Isolate	fresh water(ENVO:00002011)	pond(ENVO:00000033)	free living	United Kingdom: Whitefield	Expanded phylogenetic analyses of the class Heterotrichea (Ciliophora, Postciliodesmatophora) using five molecular markers and morphological data	Fernandes,N.M., Paiva,T.D., da Silva-Neto,I.D., Schlegel,M. and Schrago,C.G.	Mol. Phylogenet. Evol. (2015) In press
LN870010.1	Eukaryota	SAR	Alveolata	Ciliophora	Postciliodesmatophora	Heterotrichea	Heterotrichida	Climacostomidae	Climacostomum	Climacostomum sp. bLPN1	Isolate	fresh water(ENVO:00002011)	pond(ENVO:00000033)	free living	Italy: Pistoia	Ciliate communities and hidden biodiversity in freshwater biotopes of the Pistoia province (Tuscany, Italy)	Rossi,A., Boscaro,V., Carducci,D., Serra,V., Modeo,L., Verni,F., Fokin,S.I. and Petroni,G.	Eur. J. Protist. In press
X65152.1	Eukaryota	SAR	Alveolata	Ciliophora	Postciliodesmatophora	Heterotrichea	Heterotrichida	Climacostomidae	Climacostomum	Climacostomum virens	Isolate	NA	NA	free living	NA	Insights into the evolution of nuclear dualism in the ciliates revealed by phylogenetic analysis of rRNA sequences	Hammerschmidt,B., Schlegel,M., Lynn,D.H., Leipe,D.D., Sogin,M.L. and Raikov,I.B.	J. Eukaryot. Microbiol. 43 (3), 225-230 (1996)
AB727551.1	Eukaryota	SAR	Alveolata	Ciliophora	Postciliodesmatophora	Heterotrichea	Heterotrichida	Stentoridae	Stentor	Stentor polymorphus	Isolate	fresh water(ENVO:00002011)	pond(ENVO:00000033)	free living	Japan: Shiga Prefecture	Cytological, genetic, and biochemical characteristics of an unusual non-Chlorella photobiont of Stentor polymorphus collected from an artificial pond close to the shore of Lake Biwa, Japan	Hoshina,R., Sato,E., Shibata,A., Fujiwara,Y., Kusuoka,Y. and Imamura,N.	Phycological Res. 61, 7-14 (2013)
AM713190.1	Eukaryota	SAR	Alveolata	Ciliophora	Postciliodesmatophora	Heterotrichea	Heterotrichida	Stentoridae	Stentor	Stentor polymorphus	Isolate	fresh water(ENVO:00002011)	pond(ENVO:00000033)	free living	Germany: Dosenmoor	Molecular phylogeny of the Heterotrichea (Ciliophora, Postciliodesmatophora) based on small subunit rRNA gene sequences	Schmidt,S.L., Foissner,W., Schlegel,M. and Bernhard,D.	J. Eukaryot. Microbiol. 54 (4), 358-363 (2007)
FN659818.1	Eukaryota	SAR	Alveolata	Ciliophora	Postciliodesmatophora	Heterotrichea	Heterotrichida	Stentoridae	Stentor	Stentor cf. katashimai DB-2010	Isolate	fresh water(ENVO:00002011)	NA	free living	Germany	Insights into the phylogeny of the genus Stentor (Heterotrichea, Ciliophora) with special emphasis on the evolution of the macronucleus based on SSU rDNA data	Thamm,M., Schmidt,S.L. and Bernhard,D.	Unpublished
FN659823.1	Eukaryota	SAR	Alveolata	Ciliophora	Postciliodesmatophora	Heterotrichea	Heterotrichida	Stentoridae	Stentor	Stentor polymorphus	Isolate	fresh water(ENVO:00002011)	NA	free living	Germany: Cranzahl	Insights into the phylogeny of the genus Stentor (Heterotrichea, Ciliophora) with special emphasis on the evolution of the macronucleus based on SSU rDNA data	Thamm,M., Schmidt,S.L. and Bernhard,D.	Unpublished
GU070871.1	Eukaryota	SAR	Alveolata	Ciliophora	Postciliodesmatophora	Heterotrichea	Heterotrichida	Stentoridae	Stentor	E04	Environmental	soil(ENVO:00001998)	wetland(ENVO:00000043)	NA	South Korea: Upo wetland	Direct Submission	Park,H.C., Bae,C.H., Jun,J., Lee,J.H. and Kwak,M.	Submitted (08-OCT-2009) National Institution of Biological Resources, Gyoungseo-dong, Seo-gu, Incheon, Korea
KP970246.1	Eukaryota	SAR	Alveolata	Ciliophora	Postciliodesmatophora	Heterotrichea	Heterotrichida	Stentoridae	Stentor	Stentor polymorphus	Isolate	fresh water(ENVO:00002011)	pond(ENVO:00000033)	free living	United Kingdom: Whitefield	Expanded phylogenetic analyses of the class Heterotrichea (Ciliophora, Postciliodesmatophora) using five molecular markers and morphological data	Fernandes,N.M., Paiva,T.D., da Silva-Neto,I.D., Schlegel,M. and Schrago,C.G.	Mol. Phylogenet. Evol. (2015) In press
AB505532.1	Eukaryota	SAR	Alveolata	Ciliophora	Postciliodesmatophora	Heterotrichea	Heterotrichida	Spirostomidae	Anigsteinia	RM2-SGM24	Environmental	sediment(ENVO:00002007)	deep marine sediment(ENVO:00002113)	NA	Japan: Sagami Bay	Molecular evidence that phylogenetically diverged ciliates are active in microbial mats of deep-sea cold-seep sediment	Takishita,K., Kakizoe,N., Yoshida,T. and Maruyama,T.	J. Eukaryot. Microbiol. 57 (1), 76-86 (2010)
KM222109.1	Eukaryota	SAR	Alveolata	Ciliophora	Postciliodesmatophora	Heterotrichea	Heterotrichida	Spirostomidae	Anigsteinia	Anigsteinia clarissima	Isolate	NA	beach sand(ENVO:00002138)	free living	China: Qingdao	The All-Data-Based Evolutionary Hypothesis of Ciliated Protists with a Revised Classification of the Phylum Ciliophora (Eukaryota, Alveolata)	Gao,F., Warren,A., Zhang,Q., Gong,J., Miao,M., Sun,P., Xu,D., Huang,J., Yi,Z. and Song,W.	Sci Rep 6, 24874 (2016)
KR815914.1	Eukaryota	SAR	Alveolata	Ciliophora	Postciliodesmatophora	Heterotrichea	Heterotrichida	Spirostomidae	Anigsteinia	Anigsteinia clarissima	Isolate	sediment(ENVO:00002007)	beach sand(ENVO:00002138)	free living	China: Qingdao, Silver Beach	Taxonomy and phylogeny of three heterotrich ciliates (Protozoa, Ciliophora), with description of a new Blepharisma species	Yan,Y., Fan,Y., Chen,X., Li,L., Warren,A., Al-Farraj,S.A. and Song,W.	Zool. J. Linn. Soc. 177 (2), 320-334 (2016)
DQ445605.1	Eukaryota	SAR	Alveolata	Ciliophora	Postciliodesmatophora	Heterotrichea	Heterotrichida	Condylostomatidae	Condylostentor	Condylostentor auriculatus	Isolate	saline water(ENVO:00002010)	NA	free living	China: Qingdao	Molecular Phylogeny of Licnophora lyngbycola (Heterotrichea, Ciliophora) Based on Sequence Analyses of the Small Subunit rRNA Gene	Miao,M. and Song,W.	Unpublished
KP970235.1	Eukaryota	SAR	Alveolata	Ciliophora	Postciliodesmatophora	Heterotrichea	Heterotrichida	Condylostomatidae	Condylostentor	Condylostentor auriculatus	Isolate	sediment(ENVO:00002007)	reef(ENVO:00000130)	free living	Brazil: Abrolhos	Expanded phylogenetic analyses of the class Heterotrichea (Ciliophora, Postciliodesmatophora) using five molecular markers and morphological data	Fernandes,N.M., Paiva,T.D., da Silva-Neto,I.D., Schlegel,M. and Schrago,C.G.	Mol. Phylogenet. Evol. (2015) In press
FJ998021.1	Eukaryota	SAR	Alveolata	Ciliophora	Postciliodesmatophora	Heterotrichea	Heterotrichida	Condylostomatidae	Condylostoma	Condylostoma cf. arenarium	Isolate	NA	NA	free living	NA	Phylogenetic position of three ciliate genera, Peritromus, Condylostoma and Spirostomum (Protozoa, Ciliophora, Heterotrichea) inferred from the small subunit rRNA gene sequences	Zhou,L., Yi,Z.Z., Lin,X.F., li,J.Q. and Gong,J.	Dong Wu Fen Lei Xue Bao 35 (3), 518-522 (2010)
FJ998022.1	Eukaryota	SAR	Alveolata	Ciliophora	Postciliodesmatophora	Heterotrichea	Heterotrichida	Condylostomatidae	Condylostoma	Condylostoma sp. 2-WYG2007122602	Isolate	NA	NA	free living	NA	Phylogenetic relationships of several new hypotrichs and heterotrichs	Gao,S. and Song,W.	Unpublished
JX268805.1	Eukaryota	SAR	Alveolata	Ciliophora	Postciliodesmatophora	Heterotrichea	Heterotrichida	Condylostomatidae	Condylostoma	Gy-08-1	Environmental	sediment(ENVO:00002007)	hydrotermal vent(ENVO: 00000215)	NA	Mexico: Gulf of California, Guaymas Basin	Diversity and distributional patterns of ciliates in guaymas basin hydrothermal vent sediments	Coyne,K.J., Countway,P.D., Pilditch,C.A., Lee,C.K., Caron,D.A. and Cary,S.C.	J. Eukaryot. Microbiol. 60 (5), 433-447 (2013)
JX268818.1	Eukaryota	SAR	Alveolata	Ciliophora	Postciliodesmatophora	Heterotrichea	Heterotrichida	Condylostomatidae	Condylostoma	Gy-08-14	Environmental	sediment(ENVO:00002007)	hydrotermal vent(ENVO: 00000215)	NA	Mexico: Gulf of California, Guaymas Basin	Diversity and distributional patterns of ciliates in guaymas basin hydrothermal vent sediments	Coyne,K.J., Countway,P.D., Pilditch,C.A., Lee,C.K., Caron,D.A. and Cary,S.C.	J. Eukaryot. Microbiol. 60 (5), 433-447 (2013)
JX268881.1	Eukaryota	SAR	Alveolata	Ciliophora	Postciliodesmatophora	Heterotrichea	Heterotrichida	Condylostomatidae	Condylostoma	Gy-08-78	Environmental	sediment(ENVO:00002007)	hydrotermal vent(ENVO: 00000215)	NA	Mexico: Gulf of California, Guaymas Basin	Diversity and distributional patterns of ciliates in guaymas basin hydrothermal vent sediments	Coyne,K.J., Countway,P.D., Pilditch,C.A., Lee,C.K., Caron,D.A. and Cary,S.C.	J. Eukaryot. Microbiol. 60 (5), 433-447 (2013)
JX268883.1	Eukaryota	SAR	Alveolata	Ciliophora	Postciliodesmatophora	Heterotrichea	Heterotrichida	Condylostomatidae	Condylostoma	Gy-08-80	Environmental	sediment(ENVO:00002007)	hydrotermal vent(ENVO: 00000215)	NA	Mexico: Gulf of California, Guaymas Basin	Diversity and distributional patterns of ciliates in guaymas basin hydrothermal vent sediments	Coyne,K.J., Countway,P.D., Pilditch,C.A., Lee,C.K., Caron,D.A. and Cary,S.C.	J. Eukaryot. Microbiol. 60 (5), 433-447 (2013)
JX268939.1	Eukaryota	SAR	Alveolata	Ciliophora	Postciliodesmatophora	Heterotrichea	Heterotrichida	Condylostomatidae	Condylostoma	Gy-08-137	Environmental	sediment(ENVO:00002007)	hydrotermal vent(ENVO: 00000215)	NA	Mexico: Gulf of California, Guaymas Basin	Diversity and distributional patterns of ciliates in guaymas basin hydrothermal vent sediments	Coyne,K.J., Countway,P.D., Pilditch,C.A., Lee,C.K., Caron,D.A. and Cary,S.C.	J. Eukaryot. Microbiol. 60 (5), 433-447 (2013)
JX268958.1	Eukaryota	SAR	Alveolata	Ciliophora	Postciliodesmatophora	Heterotrichea	Heterotrichida	Condylostomatidae	Condylostoma	Gy-08-156	Environmental	sediment(ENVO:00002007)	hydrotermal vent(ENVO: 00000215)	NA	Mexico: Gulf of California, Guaymas Basin	Diversity and distributional patterns of ciliates in guaymas basin hydrothermal vent sediments	Coyne,K.J., Countway,P.D., Pilditch,C.A., Lee,C.K., Caron,D.A. and Cary,S.C.	J. Eukaryot. Microbiol. 60 (5), 433-447 (2013)
FJ868178.1	Eukaryota	SAR	Alveolata	Ciliophora	Postciliodesmatophora	Heterotrichea	Heterotrichida	Condylostomatidae	Condylostoma	Condylostoma sp. CXM08110901	Isolate	NA	NA	free living	China: Guangzhou	Phylogenetic position of three ciliate genera, Peritromus, Condylostoma and Spirostomum (Protozoa, Ciliophora, Heterotrichea) inferred from the small subunit rRNA gene sequences	Zhou,L., Yi,Z.Z., Lin,X.F., li,J.Q. and Gong,J.	Dong Wu Fen Lei Xue Bao 35 (3), 518-522 (2010)
AM295496.1	Eukaryota	SAR	Alveolata	Ciliophora	Postciliodesmatophora	Heterotrichea	Heterotrichida	Condylostomatidae	Condylostoma	Condylostoma sp. Poe2.2	Isolate	sediment(ENVO:00002007)	beach sand(ENVO:00002138)	free living	Italy: Sardinia, Cagliari, Poetto	Molecular systematics and ultrastructural characterization of a forgotten species: Chattonidium setense (Ciliophora, Heterotrichea)	Modeo,L., Rosati,G., Andreoli,I., Gabrielli,S., Verni,F. and Petroni,G.	Proc. Jpn. Acad., B, Phys. Biol. Sci. 82 (9), 359-374 (2006)
EU379939.1	Eukaryota	SAR	Alveolata	Ciliophora	Postciliodesmatophora	Heterotrichea	Heterotrichida	Condylostomatidae	Condylostoma	Condylostoma curva	Isolate	saline water(ENVO:00002010)	beach sand(ENVO:00002138)	free living	China: Qingdao	Phylogenetic Position of Three Condylostoma Species Inferred from Small Subunit rRNA Gene Sequences	Guo,W., Miao,M., Yi,Z., Gao,S., Shao,C., Chen,Z. and Song,W.	Unpublished
FJ868179.1	Eukaryota	SAR	Alveolata	Ciliophora	Postciliodesmatophora	Heterotrichea	Heterotrichida	Condylostomatidae	Condylostoma	Condylostoma sp. CXM08110905	Isolate	NA	NA	free living	China: Qingdao	Phylogenetic position of three ciliate genera, Peritromus, Condylostoma and Spirostomum (Protozoa, Ciliophora, Heterotrichea) inferred from the small subunit rRNA gene sequences	Zhou,L., Yi,Z.Z., Lin,X.F., li,J.Q. and Gong,J.	Dong Wu Fen Lei Xue Bao 35 (3), 518-522 (2010)
JQ282895.1	Eukaryota	SAR	Alveolata	Ciliophora	Postciliodesmatophora	Heterotrichea	Heterotrichida	Condylostomatidae	Condylostoma	Condylostoma arenarium	Isolate	NA	NA	NA	NA	Condylostoma arenarium 18 SSU rRNA	Fernandes,N.M.	Unpublished
KJ651827.1	Eukaryota	SAR	Alveolata	Ciliophora	Postciliodesmatophora	Heterotrichea	Heterotrichida	Condylostomatidae	Condylostoma	Condylostoma curva	Isolate	saline water(ENVO:00002010)	NA	free living	South Korea	Phylogenetic relationships of the ciliate class Heterotrichea (Protista, Ciliophora, Postciliodesmatophora) inferred from multiple molecular markers and multifaceted analysis strategy	Shazib,S.U., Vd'acny,P., Kim,J.H., Jang,S.W. and Shin,M.K.	Mol. Phylogenet. Evol. 78, 118-135 (2014)
KJ651818.1	Eukaryota	SAR	Alveolata	Ciliophora	Postciliodesmatophora	Heterotrichea	Heterotrichida	Gruberiidae	Gruberia	Gruberia sp. SUAS-2014	Isolate	saline water(ENVO:00002010)	saline wetland(ENVO: 00000240)	free living	South Korea	Phylogenetic relationships of the ciliate class Heterotrichea (Protista, Ciliophora, Postciliodesmatophora) inferred from multiple molecular markers and multifaceted analysis strategy	Shazib,S.U., Vd'acny,P., Kim,J.H., Jang,S.W. and Shin,M.K.	Mol. Phylogenet. Evol. 78, 118-135 (2014)
L31517.1	Eukaryota	SAR	Alveolata	Ciliophora	Postciliodesmatophora	Heterotrichea	Heterotrichida	Gruberiidae	Gruberia	Gruberia sp.	Isolate	water ice(ENVO:01000277)	NA	free living	Denmark, Niv� Bay	Phylogenetic relationships among karyorelictids and heterotrichs inferred from small subunit rRNA sequences: resolution at the base of the ciliate tree	Hirt,R.P., Dyal,P.L., Wilkinson,M., Finlay,B.J., Roberts,D.M. and Embley,T.M.	Mol. Phylogenet. Evol. 4 (1), 77-87 (1995)
DQ822482.1	Eukaryota	SAR	Alveolata	Ciliophora	Postciliodesmatophora	Heterotrichea	Heterotrichida	Condylostomatidae	Condylostoma	Condylostoma minutum	Isolate	saline water(ENVO:00002010)	beach sand(ENVO:00002138)	free living	China: Qingdao	Molecular phylogeny of the genus Condylostoma (Heterotrichea, Ciliophora) based on sequence analyses of the small subunit rRNA gene	Guo,W. and Song,W.	Unpublished
KJ651815.1	Eukaryota	SAR	Alveolata	Ciliophora	Postciliodesmatophora	Heterotrichea	Heterotrichida	Condylostomatidae	Condylostoma	Condylostoma minutum	Isolate	sediment(ENVO:00002007)	beach sand(ENVO:00002138)	free living	South Korea	Phylogenetic relationships of the ciliate class Heterotrichea (Protista, Ciliophora, Postciliodesmatophora) inferred from multiple molecular markers and multifaceted analysis strategy	Shazib,S.U., Vd'acny,P., Kim,J.H., Jang,S.W. and Shin,M.K.	Mol. Phylogenet. Evol. 78, 118-135 (2014)
KJ651816.2	Eukaryota	SAR	Alveolata	Ciliophora	Postciliodesmatophora	Heterotrichea	Heterotrichida	Condylostomatidae	Condylostoma	Condylostoma sp. SUAS-2014	Isolate	brackish water(ENVO:00002019)	river(ENVO:00000022)	free living	South Korea: Taehwagang River	Phylogenetic relationships of the ciliate class Heterotrichea (Protista, Ciliophora, Postciliodesmatophora) inferred from multiple molecular markers and multifaceted analysis strategy	Shazib,S.U., Vd'acny,P., Kim,J.H., Jang,S.W. and Shin,M.K.	Mol. Phylogenet. Evol. 78, 118-135 (2014)
KM222108.1	Eukaryota	SAR	Alveolata	Ciliophora	Postciliodesmatophora	Heterotrichea	Heterotrichida	Condylostomatidae	Condylostoma	Condylostoma magnum	Isolate	NA	wetland(ENVO:00000043)	free living	China: Qingdao	The All-Data-Based Evolutionary Hypothesis of Ciliated Protists with a Revised Classification of the Phylum Ciliophora (Eukaryota, Alveolata)	Gao,F., Warren,A., Zhang,Q., Gong,J., Miao,M., Sun,P., Xu,D., Huang,J., Yi,Z. and Song,W.	Sci Rep 6, 24874 (2016)
DQ822483.1	Eukaryota	SAR	Alveolata	Ciliophora	Postciliodesmatophora	Heterotrichea	Heterotrichida	Condylostomatidae	Condylostoma	Condylostoma spatiosum	Isolate	saline water(ENVO:00002010)	beach sand(ENVO:00002138)	free living	China: Qingdao	Molecular phylogeny of the genus Condylostoma (Heterotrichea, Ciliophora) based on sequence analyses of the small subunit rRNA gene	Guo,W. and Song,W.	Unpublished
HM140390.1	Eukaryota	SAR	Alveolata	Ciliophora	Postciliodesmatophora	Heterotrichea	Heterotrichida	Condylostomatidae	Condylostoma	Condylostoma spatiosum	Isolate	NA	NA	NA	NA	DNA barcoding and phylogenetic analysis of some ciliates	Khan,S.N. and Shin,M.K.	Unpublished
AM295495.1	Eukaryota	SAR	Alveolata	Ciliophora	Postciliodesmatophora	Heterotrichea	Heterotrichida	Condylostomatidae	Chattonidium	Chattonidium setense	Isolate	saline water(ENVO:00002010)	tidal pool(ENVO:00000317)	free living	Italy: Sardinia, Cagliari, Torre di Piscinni	Molecular systematics and ultrastructural characterization of a forgotten species: Chattonidium setense (Ciliophora, Heterotrichea)	Modeo,L., Rosati,G., Andreoli,I., Gabrielli,S., Verni,F. and Petroni,G.	Proc. Jpn. Acad., B, Phys. Biol. Sci. 82 (9), 359-374 (2006)
AM713188.1	Eukaryota	SAR	Alveolata	Ciliophora	Postciliodesmatophora	Heterotrichea	Heterotrichida	Condylostomatidae	Condylostomides	Condylostomides sp. SLS-2007	Isolate	sediment(ENVO:00002007)	pond(ENVO:00000033)	free living	Venezuela: Maracay National Park	Molecular phylogeny of the Heterotrichea (Ciliophora, Postciliodesmatophora) based on small subunit rRNA gene sequences	Schmidt,S.L., Foissner,W., Schlegel,M. and Bernhard,D.	J. Eukaryot. Microbiol. 54 (4), 358-363 (2007)
KP970236.1	Eukaryota	SAR	Alveolata	Ciliophora	Postciliodesmatophora	Heterotrichea	Heterotrichida	Condylostomatidae	Condylostomides	Condylostomides sp. NMF-2015	Isolate	soil(ENVO:00001998)	NA	free living	Venezuela: Maracay National Park	Expanded phylogenetic analyses of the class Heterotrichea (Ciliophora, Postciliodesmatophora) using five molecular markers and morphological data	Fernandes,N.M., Paiva,T.D., da Silva-Neto,I.D., Schlegel,M. and Schrago,C.G.	Mol. Phylogenet. Evol. (2015) In press
DQ103838.1	Eukaryota	SAR	Alveolata	Ciliophora	Postciliodesmatophora	Heterotrichea	Heterotrichida	Peritromidae	Peritromus	M1_18C08	Environmental	saline water(ENVO:00002010)	marine anoxic zone(ENVO:01000066)	NA	Denmark: Mariager Fjord	Diversity estimates of microeukaryotes below the chemocline of the anoxic Mariager Fjord, Denmark	Zuendorf,A., Bunge,J., Behnke,A., Barger,K.J. and Stoeck,T.	FEMS Microbiol. Ecol. 58 (3), 476-491 (2006)
DQ103849.1	Eukaryota	SAR	Alveolata	Ciliophora	Postciliodesmatophora	Heterotrichea	Heterotrichida	Peritromidae	Peritromus	M2_18D02	Environmental	saline water(ENVO:00002010)	marine anoxic zone(ENVO:01000066)	NA	Denmark: Mariager Fjord	Diversity estimates of microeukaryotes below the chemocline of the anoxic Mariager Fjord, Denmark	Zuendorf,A., Bunge,J., Behnke,A., Barger,K.J. and Stoeck,T.	FEMS Microbiol. Ecol. 58 (3), 476-491 (2006)
DQ103850.1	Eukaryota	SAR	Alveolata	Ciliophora	Postciliodesmatophora	Heterotrichea	Heterotrichida	Peritromidae	Peritromus	M2_18E06	Environmental	saline water(ENVO:00002010)	marine anoxic zone(ENVO:01000066)	NA	Denmark: Mariager Fjord	Diversity estimates of microeukaryotes below the chemocline of the anoxic Mariager Fjord, Denmark	Zuendorf,A., Bunge,J., Behnke,A., Barger,K.J. and Stoeck,T.	FEMS Microbiol. Ecol. 58 (3), 476-491 (2006)
EF526730.1	Eukaryota	SAR	Alveolata	Ciliophora	Postciliodesmatophora	Heterotrichea	Heterotrichida	Peritromidae	Peritromus	NIF_2G9	Environmental	saline water(ENVO:00002010)	marine anoxic zone(ENVO:01000066)	NA	Norway: Framvaren Fjord	Spatio-temporal variations in protistan communities along an O/HS gradient in the anoxic Framvaren Fjord (Norway)	Behnke,A., Barger,K.J., Bunge,J. and Stoeck,T.	FEMS Microbiol. Ecol. 72 (1), 89-102 (2010)
EF526745.1	Eukaryota	SAR	Alveolata	Ciliophora	Postciliodesmatophora	Heterotrichea	Heterotrichida	Peritromidae	Peritromus	NA1_2E11	Environmental	saline water(ENVO:00002010)	marine anoxic zone(ENVO:01000066)	NA	Norway: Framvaren Fjord	Spatio-temporal variations in protistan communities along an O/HS gradient in the anoxic Framvaren Fjord (Norway)	Behnke,A., Barger,K.J., Bunge,J. and Stoeck,T.	FEMS Microbiol. Ecol. 72 (1), 89-102 (2010)
EF526750.1	Eukaryota	SAR	Alveolata	Ciliophora	Postciliodesmatophora	Heterotrichea	Heterotrichida	Peritromidae	Peritromus	NA1_2G1	Environmental	saline water(ENVO:00002010)	marine anoxic zone(ENVO:01000066)	NA	Norway: Framvaren Fjord	Spatio-temporal variations in protistan communities along an O/HS gradient in the anoxic Framvaren Fjord (Norway)	Behnke,A., Barger,K.J., Bunge,J. and Stoeck,T.	FEMS Microbiol. Ecol. 72 (1), 89-102 (2010)
EF526753.1	Eukaryota	SAR	Alveolata	Ciliophora	Postciliodesmatophora	Heterotrichea	Heterotrichida	Peritromidae	Peritromus	NA1_2G11	Environmental	saline water(ENVO:00002010)	marine anoxic zone(ENVO:01000066)	NA	Norway: Framvaren Fjord	Spatio-temporal variations in protistan communities along an O/HS gradient in the anoxic Framvaren Fjord (Norway)	Behnke,A., Barger,K.J., Bunge,J. and Stoeck,T.	FEMS Microbiol. Ecol. 72 (1), 89-102 (2010)
EF526768.1	Eukaryota	SAR	Alveolata	Ciliophora	Postciliodesmatophora	Heterotrichea	Heterotrichida	Peritromidae	Peritromus	NIF_4C4	Environmental	saline water(ENVO:00002010)	marine anoxic zone(ENVO:01000066)	NA	Norway: Framvaren Fjord	Spatio-temporal variations in protistan communities along an O/HS gradient in the anoxic Framvaren Fjord (Norway)	Behnke,A., Barger,K.J., Bunge,J. and Stoeck,T.	FEMS Microbiol. Ecol. 72 (1), 89-102 (2010)
EF526771.1	Eukaryota	SAR	Alveolata	Ciliophora	Postciliodesmatophora	Heterotrichea	Heterotrichida	Peritromidae	Peritromus	NIF_4G1	Environmental	saline water(ENVO:00002010)	marine anoxic zone(ENVO:01000066)	NA	Norway: Framvaren Fjord	Spatio-temporal variations in protistan communities along an O/HS gradient in the anoxic Framvaren Fjord (Norway)	Behnke,A., Barger,K.J., Bunge,J. and Stoeck,T.	FEMS Microbiol. Ecol. 72 (1), 89-102 (2010)
EF526774.1	Eukaryota	SAR	Alveolata	Ciliophora	Postciliodesmatophora	Heterotrichea	Heterotrichida	Peritromidae	Peritromus	NIF_4H10	Environmental	saline water(ENVO:00002010)	marine anoxic zone(ENVO:01000066)	NA	Norway: Framvaren Fjord	Spatio-temporal variations in protistan communities along an O/HS gradient in the anoxic Framvaren Fjord (Norway)	Behnke,A., Barger,K.J., Bunge,J. and Stoeck,T.	FEMS Microbiol. Ecol. 72 (1), 89-102 (2010)
EF526779.1	Eukaryota	SAR	Alveolata	Ciliophora	Postciliodesmatophora	Heterotrichea	Heterotrichida	Peritromidae	Peritromus	NIF_4H8	Environmental	saline water(ENVO:00002010)	marine anoxic zone(ENVO:01000066)	NA	Norway: Framvaren Fjord	Spatio-temporal variations in protistan communities along an O/HS gradient in the anoxic Framvaren Fjord (Norway)	Behnke,A., Barger,K.J., Bunge,J. and Stoeck,T.	FEMS Microbiol. Ecol. 72 (1), 89-102 (2010)
EF526805.1	Eukaryota	SAR	Alveolata	Ciliophora	Postciliodesmatophora	Heterotrichea	Heterotrichida	Peritromidae	Peritromus	NA2_4F3	Environmental	saline water(ENVO:00002010)	marine anoxic zone(ENVO:01000066)	NA	Norway: Framvaren Fjord	Spatio-temporal variations in protistan communities along an O/HS gradient in the anoxic Framvaren Fjord (Norway)	Behnke,A., Barger,K.J., Bunge,J. and Stoeck,T.	FEMS Microbiol. Ecol. 72 (1), 89-102 (2010)
EF526819.1	Eukaryota	SAR	Alveolata	Ciliophora	Postciliodesmatophora	Heterotrichea	Heterotrichida	Peritromidae	Peritromus	NIF_3F9	Environmental	saline water(ENVO:00002010)	marine anoxic zone(ENVO:01000066)	NA	Norway: Framvaren Fjord	Spatio-temporal variations in protistan communities along an O/HS gradient in the anoxic Framvaren Fjord (Norway)	Behnke,A., Barger,K.J., Bunge,J. and Stoeck,T.	FEMS Microbiol. Ecol. 72 (1), 89-102 (2010)
EF526820.1	Eukaryota	SAR	Alveolata	Ciliophora	Postciliodesmatophora	Heterotrichea	Heterotrichida	Peritromidae	Peritromus	NIF_3G1	Environmental	saline water(ENVO:00002010)	marine anoxic zone(ENVO:01000066)	NA	Norway: Framvaren Fjord	Spatio-temporal variations in protistan communities along an O/HS gradient in the anoxic Framvaren Fjord (Norway)	Behnke,A., Barger,K.J., Bunge,J. and Stoeck,T.	FEMS Microbiol. Ecol. 72 (1), 89-102 (2010)
EF526830.1	Eukaryota	SAR	Alveolata	Ciliophora	Postciliodesmatophora	Heterotrichea	Heterotrichida	Peritromidae	Peritromus	NA1_3C3	Environmental	saline water(ENVO:00002010)	marine anoxic zone(ENVO:01000066)	NA	Norway: Framvaren Fjord	Spatio-temporal variations in protistan communities along an O/HS gradient in the anoxic Framvaren Fjord (Norway)	Behnke,A., Barger,K.J., Bunge,J. and Stoeck,T.	FEMS Microbiol. Ecol. 72 (1), 89-102 (2010)
JX268876.1	Eukaryota	SAR	Alveolata	Ciliophora	Postciliodesmatophora	Heterotrichea	Heterotrichida	Peritromidae	Peritromus	Gy-08-72	Environmental	sediment(ENVO:00002007)	hydrotermal vent(ENVO: 00000215)	NA	Mexico: Gulf of California, Guaymas Basin	Diversity and distributional patterns of ciliates in guaymas basin hydrothermal vent sediments	Coyne,K.J., Countway,P.D., Pilditch,C.A., Lee,C.K., Caron,D.A. and Cary,S.C.	J. Eukaryot. Microbiol. 60 (5), 433-447 (2013)
KP970237.1	Eukaryota	SAR	Alveolata	Ciliophora	Postciliodesmatophora	Heterotrichea	Heterotrichida	Peritromidae	Peritromus	Peritromus kahli	Isolate	sediment(ENVO:00002007)	NA	free living	Brazil: Rio de Janeiro, Guanabara Bay	Expanded phylogenetic analyses of the class Heterotrichea (Ciliophora, Postciliodesmatophora) using five molecular markers and morphological data	Fernandes,N.M., Paiva,T.D., da Silva-Neto,I.D., Schlegel,M. and Schrago,C.G.	Mol. Phylogenet. Evol. (2015) In press
KP970242.1	Eukaryota	SAR	Alveolata	Ciliophora	Postciliodesmatophora	Heterotrichea	Heterotrichida	Stentoridae	Stentor	Stentor amethystinus	Isolate	fresh water(ENVO:00002011)	pond(ENVO:00000033)	free living	Germany: D�bener Heide	Expanded phylogenetic analyses of the class Heterotrichea (Ciliophora, Postciliodesmatophora) using five molecular markers and morphological data	Fernandes,N.M., Paiva,T.D., da Silva-Neto,I.D., Schlegel,M. and Schrago,C.G.	Mol. Phylogenet. Evol. (2015) In press
AB505481.1	Eukaryota	SAR	Alveolata	Ciliophora	Postciliodesmatophora	Heterotrichea	Heterotrichida	Condylostomatidae	Condylostoma	RM1-SGM24	Environmental	sediment(ENVO:00002007)	deep marine sediment(ENVO:00002113)	NA	Japan: Sagami Bay	Molecular evidence that phylogenetically diverged ciliates are active in microbial mats of deep-sea cold-seep sediment	Takishita,K., Kakizoe,N., Yoshida,T. and Maruyama,T.	J. Eukaryot. Microbiol. 57 (1), 76-86 (2010)
KC486050.1	Eukaryota	SAR	Alveolata	Ciliophora	Postciliodesmatophora	Heterotrichea	Heterotrichida	Heterotrichida	Heterotrichida	uncultured Folliculinidae isolate LT19_E19	Environmental	saline water(ENVO:00002010)	saline lake(ENVO:00000019)	NA	Australia: Victoria, Lake Tyrrell	Characterization of eukaryotic microbial diversity in hypersaline Lake Tyrrell, Australia	Heidelberg,K.B., Nelson,W.C., Holm,J.B., Eisenkolb,N., Andrade,K. and Emerson,J.B.	Front Microbiol 4, 115 (2013)
KC486747.1	Eukaryota	SAR	Alveolata	Ciliophora	Postciliodesmatophora	Heterotrichea	Heterotrichida	Heterotrichida	Heterotrichida	uncultured Folliculinidae isolate LT37_B15	Environmental	saline water(ENVO:00002010)	saline lake(ENVO:00000019)	NA	Australia: Victoria, Lake Tyrrell	Characterization of eukaryotic microbial diversity in hypersaline Lake Tyrrell, Australia	Heidelberg,K.B., Nelson,W.C., Holm,J.B., Eisenkolb,N., Andrade,K. and Emerson,J.B.	Front Microbiol 4, 115 (2013)
KC486870.1	Eukaryota	SAR	Alveolata	Ciliophora	Postciliodesmatophora	Heterotrichea	Heterotrichida	Heterotrichida	Heterotrichida	uncultured Folliculinidae isolate LT37_H19	Environmental	saline water(ENVO:00002010)	saline lake(ENVO:00000019)	NA	Australia: Victoria, Lake Tyrrell	Characterization of eukaryotic microbial diversity in hypersaline Lake Tyrrell, Australia	Heidelberg,K.B., Nelson,W.C., Holm,J.B., Eisenkolb,N., Andrade,K. and Emerson,J.B.	Front Microbiol 4, 115 (2013)
KC486928.1	Eukaryota	SAR	Alveolata	Ciliophora	Postciliodesmatophora	Heterotrichea	Heterotrichida	Heterotrichida	Heterotrichida	uncultured Folliculinidae isolate LT37_K17	Environmental	saline water(ENVO:00002010)	saline lake(ENVO:00000019)	NA	Australia: Victoria, Lake Tyrrell	Characterization of eukaryotic microbial diversity in hypersaline Lake Tyrrell, Australia	Heidelberg,K.B., Nelson,W.C., Holm,J.B., Eisenkolb,N., Andrade,K. and Emerson,J.B.	Front Microbiol 4, 115 (2013)
KC486978.1	Eukaryota	SAR	Alveolata	Ciliophora	Postciliodesmatophora	Heterotrichea	Heterotrichida	Heterotrichida	Heterotrichida	uncultured Folliculinidae isolate LT37_M24	Environmental	saline water(ENVO:00002010)	saline lake(ENVO:00000019)	NA	Australia: Victoria, Lake Tyrrell	Characterization of eukaryotic microbial diversity in hypersaline Lake Tyrrell, Australia	Heidelberg,K.B., Nelson,W.C., Holm,J.B., Eisenkolb,N., Andrade,K. and Emerson,J.B.	Front Microbiol 4, 115 (2013)
KC487651.1	Eukaryota	SAR	Alveolata	Ciliophora	Postciliodesmatophora	Heterotrichea	Heterotrichida	Heterotrichida	Heterotrichida	uncultured Folliculinidae isolate LT62_P23 18S	Environmental	saline water(ENVO:00002010)	saline lake(ENVO:00000019)	NA	Australia: Victoria, Lake Tyrrell	Characterization of eukaryotic microbial diversity in hypersaline Lake Tyrrell, Australia	Heidelberg,K.B., Nelson,W.C., Holm,J.B., Eisenkolb,N., Andrade,K. and Emerson,J.B.	Front Microbiol 4, 115 (2013)
KC487669.1	Eukaryota	SAR	Alveolata	Ciliophora	Postciliodesmatophora	Heterotrichea	Heterotrichida	Heterotrichida	Heterotrichida	uncultured Folliculinidae isolate LT85_A22	Environmental	saline water(ENVO:00002010)	saline lake(ENVO:00000019)	NA	Australia: Victoria, Lake Tyrrell	Characterization of eukaryotic microbial diversity in hypersaline Lake Tyrrell, Australia	Heidelberg,K.B., Nelson,W.C., Holm,J.B., Eisenkolb,N., Andrade,K. and Emerson,J.B.	Front Microbiol 4, 115 (2013)
KC487803.1	Eukaryota	SAR	Alveolata	Ciliophora	Postciliodesmatophora	Heterotrichea	Heterotrichida	Heterotrichida	Heterotrichida	uncultured Folliculinidae isolate LT85_H8	Environmental	saline water(ENVO:00002010)	saline lake(ENVO:00000019)	NA	Australia: Victoria, Lake Tyrrell	Characterization of eukaryotic microbial diversity in hypersaline Lake Tyrrell, Australia	Heidelberg,K.B., Nelson,W.C., Holm,J.B., Eisenkolb,N., Andrade,K. and Emerson,J.B.	Front Microbiol 4, 115 (2013)
FJ765378.1	Eukaryota	SAR	Alveolata	Ciliophora	Postciliodesmatophora	Heterotrichea	Heterotrichida	Condylostomatidae	Linostomella	SEO81101_43	Environmental	fresh water(ENVO:00002011)	reservoir(ENVO:00000025)	NA	South Korea: Seoho reservoir	Monitoring of phytoplankton community structure using terminal restriction fragment length polymorphism (T-RFLP)	Joo,S., Lee,S.R. and Park,S.	J. Microbiol. Methods 81 (1), 61-68 (2010)
LN869952.1	Eukaryota	SAR	Alveolata	Ciliophora	Postciliodesmatophora	Heterotrichea	Heterotrichida	Condylostomatidae	Linostomella	Linostomella sp. aPFEU1	Isolate	fresh water(ENVO:00002011)	wetland(ENVO:00000043)	free living	Italy: Pistoia	Ciliate communities and hidden biodiversity in freshwater biotopes of the Pistoia province (Tuscany, Italy)	Rossi,A., Boscaro,V., Carducci,D., Serra,V., Modeo,L., Verni,F., Fokin,S.I. and Petroni,G.	Eur. J. Protist. In press
LN870136.1	Eukaryota	SAR	Alveolata	Ciliophora	Postciliodesmatophora	Heterotrichea	Heterotrichida	Condylostomatidae	Linostomella	Linostomella sp. cPFEU1	Isolate	fresh water(ENVO:00002011)	wetland(ENVO:00000043)	free living	Italy: Pistoia	Ciliate communities and hidden biodiversity in freshwater biotopes of the Pistoia province (Tuscany, Italy)	Rossi,A., Boscaro,V., Carducci,D., Serra,V., Modeo,L., Verni,F., Fokin,S.I. and Petroni,G.	Eur. J. Protist. In press
EF526854.1	Eukaryota	SAR	Alveolata	Ciliophora	Postciliodesmatophora	Heterotrichea	Heterotrichida	Peritromidae	Peritromus	NIF_1H7	Environmental	saline water(ENVO:00002010)	marine anoxic zone(ENVO:01000066)	NA	Norway: Framvaren Fjord	Spatio-temporal variations in protistan communities along an O/HS gradient in the anoxic Framvaren Fjord (Norway)	Behnke,A., Barger,K.J., Bunge,J. and Stoeck,T.	FEMS Microbiol. Ecol. 72 (1), 89-102 (2010)
EF526862.1	Eukaryota	SAR	Alveolata	Ciliophora	Postciliodesmatophora	Heterotrichea	Heterotrichida	Peritromidae	Peritromus	NA1_1G5	Environmental	saline water(ENVO:00002010)	marine anoxic zone(ENVO:01000066)	NA	Norway: Framvaren Fjord	Spatio-temporal variations in protistan communities along an O/HS gradient in the anoxic Framvaren Fjord (Norway)	Behnke,A., Barger,K.J., Bunge,J. and Stoeck,T.	FEMS Microbiol. Ecol. 72 (1), 89-102 (2010)
KP970224.1	Eukaryota	SAR	Alveolata	Ciliophora	Postciliodesmatophora	Heterotrichea	Heterotrichida	Blepharismidae	Blepharisma	Blepharisma steini	Isolate	soil(ENVO:00001998)	beach sand(ENVO:00002138)	free living	Brazil: Natal	Expanded phylogenetic analyses of the class Heterotrichea (Ciliophora, Postciliodesmatophora) using five molecular markers and morphological data	Fernandes,N.M., Paiva,T.D., da Silva-Neto,I.D., Schlegel,M. and Schrago,C.G.	Mol. Phylogenet. Evol. (2015) In press
JX457420.1	Eukaryota	SAR	Alveolata	Ciliophora	Postciliodesmatophora	Heterotrichea	Heterotrichida	Folliculinidae	Folliculinidae	EukT2B3_2_30	Environmental	sediment(ENVO:00002007)	lagoon(ENVO:00000038)	NA	Canada: Magdalen Islands	Effect of biofilm age on settlement of Mytilus edulis	Toupoint,N., Mohit,V., Linossier,I., Bourgougnon,N., Myrand,B., Olivier,F., Lovejoy,C. and Tremblay,R.	Biofouling 28 (9), 985-1001 (2012)
EF688408.1	Eukaryota	SAR	Alveolata	Ciliophora	Postciliodesmatophora	Heterotrichea	Heterotrichida	Folliculinidae	Folliculinidae	SH85D05	Environmental	sediment(ENVO:00002007)	deep marine sediment(ENVO:00002113)	free living	Gulf of California	Photochemistry and multifunctionality of hypericin-like pigments in heterotrich ciliates: A phylogenetic perspective	Lobban,C.S., Hallam,S.J., Mukherjee,P. and Petrich,J.W.	Photochem. Photobiol. (2007) In press
JX268942.1	Eukaryota	SAR	Alveolata	Ciliophora	Postciliodesmatophora	Heterotrichea	Heterotrichida	Spirostomidae	Spirostomidae	Gy-08-140	Environmental	sediment(ENVO:00002007)	hydrotermal vent(ENVO: 00000215)	NA	Mexico: Gulf of California, Guaymas Basin	Diversity and distributional patterns of ciliates in guaymas basin hydrothermal vent sediments	Coyne,K.J., Countway,P.D., Pilditch,C.A., Lee,C.K., Caron,D.A. and Cary,S.C.	J. Eukaryot. Microbiol. 60 (5), 433-447 (2013)
JX268854.1	Eukaryota	SAR	Alveolata	Ciliophora	Postciliodesmatophora	Heterotrichea	Heterotrichida	Spirostomidae	Anigsteinia	Gy-08-50	Environmental	sediment(ENVO:00002007)	hydrotermal vent(ENVO: 00000215)	NA	Mexico: Gulf of California, Guaymas Basin	Diversity and distributional patterns of ciliates in guaymas basin hydrothermal vent sediments	Coyne,K.J., Countway,P.D., Pilditch,C.A., Lee,C.K., Caron,D.A. and Cary,S.C.	J. Eukaryot. Microbiol. 60 (5), 433-447 (2013)
JX268906.1	Eukaryota	SAR	Alveolata	Ciliophora	Postciliodesmatophora	Heterotrichea	Heterotrichida	Heterotrichida	Heterotrichida	Gy-08-103	Environmental	sediment(ENVO:00002007)	hydrotermal vent(ENVO: 00000215)	NA	Mexico: Gulf of California, Guaymas Basin	Diversity and distributional patterns of ciliates in guaymas basin hydrothermal vent sediments	Coyne,K.J., Countway,P.D., Pilditch,C.A., Lee,C.K., Caron,D.A. and Cary,S.C.	J. Eukaryot. Microbiol. 60 (5), 433-447 (2013)
FN826896.1	Eukaryota	SAR	Alveolata	Ciliophora	Postciliodesmatophora	Heterotrichea	Heterotrichida	Spirostomidae	Spirostomum	1909A16	Environmental	waste water(ENVO:00002001)	NA	NA	NA	Molecular characterization of ciliate diversity within constructed wetlands revealed unexpected high genetic variation in rDNA sequences	Haentzsch,M., Berendonk,T.U., Schlegel,M. and Bernhard,D.	Unpublished
FN826838.1	Eukaryota	SAR	Alveolata	Ciliophora	Postciliodesmatophora	Heterotrichea	Heterotrichida	Spirostomidae	Spirostomum	2208Gu12	Environmental	waste water(ENVO:00002001)	NA	NA	NA	Molecular characterization of ciliate diversity within constructed wetlands revealed unexpected high genetic variation in rDNA sequences	Haentzsch,M., Berendonk,T.U., Schlegel,M. and Bernhard,D.	Unpublished
