# Supplementary material for: EukRef: Phylogenetic curation of ribosomal RNA to enhance understanding of eukaryotic diversity and distribution
Source: PLoS Biol. 2018 Sep 17;16(9):e2005849. doi: 10.1371/journal.pbio.2005849 (PMC6160240; doi:10.1371/journal.pbio.2005849)
Supplement: S4 Data — (TXT) [file pbio.2005849.s005.txt]

AM713184.1
KX533164.1
FN826897.1
KP970225.1
JX457421.1
